# Supplementary material for: Platelet factors are induced by longevity factor klotho and enhance cognition in young and aging mice
Source: Nat Aging. 2023 Aug 16;3(9):1067–78. doi: 10.1038/s43587-023-00468-0 (PMC10501899; doi:10.1038/s43587-023-00468-0)
Supplement: Supplementary file 2 — Supplementary Tables 1–6. [file 43587_2023_468_MOESM2_ESM.xlsx]

## Sheet: S_Table_1_Plasma_Proteomics
Supplementary Table 1. Processed plasma proteomics (linked to Fig 1c)
Accession ID	Gene ID	Protein Name	Protein Description	Comparison (group1/group2)	AVG Log Ratio	Absolute AVG Log Ratio	Ratio	Qvalue	PLSDA.C1	PLSDA.C2
P60710;P63260	Actb;Actg1	ACTB_MOUSE;ACTG_MOUSE	Actin, cytoplasmic 1;Actin, cytoplasmic 2	Klotho / Vehicle	0.295748	0.295748	1.22752	3.96235e-06	-0.0588564	-0.00239785
P03987	NaN	IGHG3_MOUSE	Ig gamma-3 chain C region	Klotho / Vehicle	-0.294779	0.294779	0.815197	3.96235e-06	0.0231423	0.0467065
P01868	Ighg1	IGHG1_MOUSE	Ig gamma-1 chain C region secreted form	Klotho / Vehicle	0.520221	0.520221	1.43418	1.0801e-05	-0.0574823	0.0480105
A2BIM8;P02762;P04938	Mup18;Mup6;Mup11	MUP18_MOUSE;MUP6_MOUSE;MUP11_MOUSE	Major urinary protein 18;Major urinary protein 6;Major urinary protein 11	Klotho / Vehicle	-0.362692	0.362692	0.777712	2.09013e-05	0.0647555	-0.0295504
P02088	Hbb-b1	HBB1_MOUSE	Hemoglobin subunit beta-1	Klotho / Vehicle	0.269229	0.269229	1.20516	0.000124506	-0.0386809	-0.0516146
P07310	Ckm	KCRM_MOUSE	Creatine kinase M-type	Klotho / Vehicle	1.26937	1.26937	2.41056	0.000186886	-0.100057	-0.00209893
P01029	C4b	CO4B_MOUSE	Complement C4-B	Klotho / Vehicle	0.174551	0.174551	1.12861	0.000586677	-0.0636099	0.0674634
P16858	Gapdh	G3P_MOUSE	Glyceraldehyde-3-phosphate dehydrogenase	Klotho / Vehicle	1.03868	1.03868	2.05434	0.000767891	-0.0736889	-0.0586155
Q8K182	C8a	CO8A_MOUSE	Complement component C8 alpha chain	Klotho / Vehicle	-0.0787409	0.0787409	0.946884	0.000912598	0.0520519	-0.067313
P10126	Eef1a1	EF1A1_MOUSE	Elongation factor 1-alpha 1	Klotho / Vehicle	0.837121	0.837121	1.78648	0.000912598	-0.0753499	-0.0537629
P26039	Tln1	TLN1_MOUSE	Talin-1	Klotho / Vehicle	1.4698	1.4698	2.76984	0.000912598	-0.0898618	-0.0477157
P01867	Igh-3	IGG2B_MOUSE	Ig gamma-2B chain C region	Klotho / Vehicle	-0.331085	0.331085	0.794938	0.00107908	0.0779687	-0.0846919
Q5FW60	Mup20	MUP20_MOUSE	Major urinary protein 20	Klotho / Vehicle	-0.28478	0.28478	0.820867	0.00122333	0.0650137	-0.110719
Q61646	Hp	HPT_MOUSE	Haptoglobin	Klotho / Vehicle	-0.600216	0.600216	0.659655	0.00144328	0.0187118	0.0395362
Q9Z126	Pf4	PLF4_MOUSE	Platelet factor 4	Klotho / Vehicle	2.71224	2.71224	6.55339	0.00279467	-0.092927	-0.0327484
Q8K1B8	Fermt3	URP2_MOUSE	Fermitin family homolog 3	Klotho / Vehicle	1.98115	1.98115	3.94807	0.00313143	-0.0821035	-0.0525935
Q9ESB3	Hrg	HRG_MOUSE	Histidine-rich glycoprotein	Klotho / Vehicle	-0.318922	0.318922	0.801669	0.00313143	0.108619	-0.00125425
P35441	Thbs1	TSP1_MOUSE	Thrombospondin-1	Klotho / Vehicle	2.01377	2.01377	4.03836	0.00584438	-0.0852241	-0.0251404
P63017	Hspa8	HSP7C_MOUSE	Heat shock cognate 71 kDa protein	Klotho / Vehicle	0.406541	0.406541	1.3255	0.00840032	-0.0894477	-0.0302192
P55065	Pltp	PLTP_MOUSE	Phospholipid transfer protein	Klotho / Vehicle	0.227408	0.227408	1.17073	0.00840032	-0.067244	0.00745723
P01872	Ighm	IGHM_MOUSE	Immunoglobulin heavy constant mu	Klotho / Vehicle	-0.324601	0.324601	0.798519	0.0132272	0.0403313	-0.00767154
Q8VDD5	Myh9	MYH9_MOUSE	Myosin-9	Klotho / Vehicle	-0.166371	0.166371	0.891081	0.0224662	0.0166315	0.0119454
P68369	Tuba1a	TBA1A_MOUSE	Tubulin alpha-1A chain	Klotho / Vehicle	0.440066	0.440066	1.35667	0.0224662	-0.0400503	-0.0396547
O88844	Idh1	IDHC_MOUSE	Isocitrate dehydrogenase [NADP] cytoplasmic	Klotho / Vehicle	-0.0660808	0.0660808	0.955229	0.0320106	0.0117721	-0.0204476
P06330	NaN	HVM51_MOUSE	Ig heavy chain V region AC38 205.12	Klotho / Vehicle	0.106708	0.106708	1.07677	0.0326466	-0.0207218	0.0447776
Q61508	Ecm1	ECM1_MOUSE	Extracellular matrix protein 1	Klotho / Vehicle	-0.179064	0.179064	0.883276	0.0390165	0.070447	-0.0967747
P21550	Eno3	ENOB_MOUSE	Beta-enolase	Klotho / Vehicle	0.12005	0.12005	1.08677	0.0397543	-0.0134914	0.04591
P24270	Cat	CATA_MOUSE	Catalase	Klotho / Vehicle	0.3479	0.3479	1.27271	0.0461378	-0.0473229	-0.0916641
E9Q414	Apob	APOB_MOUSE	Apolipoprotein B-100	Klotho / Vehicle	-0.0118761	0.0118761	0.991802	0.0513772	0.00266834	0.0469279
P01660	NaN	KV3A8_MOUSE	Ig kappa chain V-III region PC 3741/TEPC 111	Klotho / Vehicle	-0.994674	0.994674	0.501849	0.0547237	0.0649908	-0.0394251
P06151	Ldha	LDHA_MOUSE	L-lactate dehydrogenase A chain	Klotho / Vehicle	0.779638	0.779638	1.7167	0.056836	-0.0830638	-0.0510653
P01648	NaN	KV5AF_MOUSE	Ig kappa chain V-V region HP 91A3	Klotho / Vehicle	-0.437252	0.437252	0.73854	0.0570478	0.0500548	-0.000784932
P01728	NaN	LV2A_MOUSE	Ig lambda-2 chain V region	Klotho / Vehicle	0.131084	0.131084	1.09512	0.057763	-0.0222466	0.0159979
P04247	Mb	MYG_MOUSE	Myoglobin	Klotho / Vehicle	1.61463	1.61463	3.06233	0.0595534	-0.0516162	-0.051942
P06683	C9	CO9_MOUSE	Complement component C9	Klotho / Vehicle	-0.0536957	0.0536957	0.963465	0.0643696	0.0266253	0.00248305
Q61147	Cp	CERU_MOUSE	Ceruloplasmin	Klotho / Vehicle	-0.0174345	0.0174345	0.987988	0.0655677	0.0117956	0.00300328
P01878	NaN	IGHA_MOUSE	Ig alpha chain C region	Klotho / Vehicle	0.0853818	0.0853818	1.06097	0.0655677	-0.0187658	-0.0326462
P16125	Ldhb	LDHB_MOUSE	L-lactate dehydrogenase B chain	Klotho / Vehicle	1.51279	1.51279	2.85362	0.0655677	-0.0683744	-0.0494744
P01844	Iglc2	LAC2_MOUSE	Ig lambda-2 chain C region	Klotho / Vehicle	0.143907	0.143907	1.10489	0.0675733	-0.0274064	0.0167777
P10649	Gstm1	GSTM1_MOUSE	Glutathione S-transferase Mu 1	Klotho / Vehicle	0.46752	0.46752	1.38273	0.0713102	-0.046129	-0.0478245
P14847	Crp	CRP_MOUSE	C-reactive protein	Klotho / Vehicle	-0.157447	0.157447	0.89661	0.0761017	0.035589	0.0237501
O89053	Coro1a	COR1A_MOUSE	Coronin-1A	Klotho / Vehicle	0.752427	0.752427	1.68462	0.0761017	-0.0872446	-0.00882957
Q9D154	Serpinb1a	ILEUA_MOUSE	Leukocyte elastase inhibitor A	Klotho / Vehicle	-0.13501	0.13501	0.910664	0.0761017	0.014995	0.000562599
Q64727	Vcl	VINC_MOUSE	Vinculin	Klotho / Vehicle	0.315387	0.315387	1.24435	0.0761017	-0.0661222	-0.0541495
P11404	Fabp3	FABPH_MOUSE	Fatty acid-binding protein, heart	Klotho / Vehicle	2.35302	2.35302	5.10892	0.0929324	-0.0631445	-0.0498964
Q01149	Col1a2	CO1A2_MOUSE	Collagen alpha-2(I) chain	Klotho / Vehicle	0.29864	0.29864	1.22998	0.128595	-0.0772025	0.068467
P01749	Ighv1-61	HVM05_MOUSE	Ig heavy chain V region 3	Klotho / Vehicle	-0.291455	0.291455	0.817077	0.1505	0.0589573	0.00535003
P62962	Pfn1	PROF1_MOUSE	Profilin-1	Klotho / Vehicle	0.561815	0.561815	1.47613	0.154919	-0.0752246	-0.060917
P05201	Got1	AATC_MOUSE	Aspartate aminotransferase, cytoplasmic	Klotho / Vehicle	0.833874	0.833874	1.78246	0.158338	-0.0533702	-0.0570513
P00920	Ca2	CAH2_MOUSE	Carbonic anhydrase 2	Klotho / Vehicle	0.271664	0.271664	1.2072	0.158338	-0.0701574	-0.0720318
P08121	Col3a1	CO3A1_MOUSE	Collagen alpha-1(III) chain	Klotho / Vehicle	-1.6896	1.6896	0.310012	0.158338	0.0403795	-0.0324399
P05064	Aldoa	ALDOA_MOUSE	Fructose-bisphosphate aldolase A	Klotho / Vehicle	0.355305	0.355305	1.27926	0.158338	-0.052139	-0.0134626
P11352	Gpx1	GPX1_MOUSE	Glutathione peroxidase 1	Klotho / Vehicle	0.367837	0.367837	1.29042	0.158338	-0.0759142	-0.0644893
P01631	NaN	KV2A7_MOUSE	Ig kappa chain V-II region 26-10	Klotho / Vehicle	0.0793178	0.0793178	1.05652	0.158338	-0.0167222	0.0273844
Q01768	Nme2	NDKB_MOUSE	Nucleoside diphosphate kinase B	Klotho / Vehicle	0.488886	0.488886	1.40336	0.158338	-0.0712752	-0.0535047
P07361	Orm2	A1AG2_MOUSE	Alpha-1-acid glycoprotein 2	Klotho / Vehicle	-1.18504	1.18504	0.439812	0.158426	0.0308668	0.0265343
Q01339	Apoh	APOH_MOUSE	Beta-2-glycoprotein 1	Klotho / Vehicle	0.0631178	0.0631178	1.04472	0.158426	-0.0347614	-0.032346
P23953	Ces1c	EST1C_MOUSE	Carboxylesterase 1C	Klotho / Vehicle	0.0392306	0.0392306	1.02757	0.158426	-0.0123675	-0.0150588
P01664	NaN	KV3AC_MOUSE	Ig kappa chain V-III region CBPC 101	Klotho / Vehicle	-0.63413	0.63413	0.644329	0.158426	0.0565057	0.00402366
P97333	Nrp1	NRP1_MOUSE	Neuropilin-1	Klotho / Vehicle	-0.278529	0.278529	0.824431	0.158426	0.0572509	0.00136595
P15327	Bpgm	PMGE_MOUSE	Bisphosphoglycerate mutase	Klotho / Vehicle	0.301925	0.301925	1.23279	0.1736	-0.0401813	-0.0812242
Q6GQT1	A2m	A2MG_MOUSE	Alpha-2-macroglobulin-P	Klotho / Vehicle	-2.50882	2.50882	0.1757	0.175337	0.0473218	-0.0235458
Q8BTM8	Flna	FLNA_MOUSE	Filamin-A	Klotho / Vehicle	-1.0039	1.0039	0.498651	0.180345	0.0348392	-0.0494912
P32848	Pvalb	PRVA_MOUSE	Parvalbumin alpha	Klotho / Vehicle	0.485087	0.485087	1.39967	0.181376	-0.0494604	-0.00538628
Q00898	Serpina1e	A1AT5_MOUSE	Alpha-1-antitrypsin 1-5	Klotho / Vehicle	-0.123737	0.123737	0.917807	0.185651	0.0562614	-0.0550022
Q00623	Apoa1	APOA1_MOUSE	Apolipoprotein A-I	Klotho / Vehicle	0.00570763	0.00570763	1.00396	0.208288	-0.00180514	-0.0748587
P09803	Cdh1	CADH1_MOUSE	Cadherin-1	Klotho / Vehicle	0.262212	0.262212	1.19932	0.208288	-0.102917	-0.00954345
P13597	Icam1	ICAM1_MOUSE	Intercellular adhesion molecule 1	Klotho / Vehicle	-0.010099	0.010099	0.993024	0.208288	0.00523856	0.0120731
B5X0G2	Mup17	MUP17_MOUSE	Major urinary protein 17	Klotho / Vehicle	-0.428522	0.428522	0.743023	0.208288	0.0598234	-0.0424079
Q05909	Ptprg	PTPRG_MOUSE	Receptor-type tyrosine-protein phosphatase gamma	Klotho / Vehicle	0.185706	0.185706	1.13737	0.208288	-0.0443093	-0.0385051
Q8CIZ8	Vwf	VWF_MOUSE	von Willebrand factor	Klotho / Vehicle	-0.0785328	0.0785328	0.94702	0.208288	0.0328933	-0.0631127
Q02819	Nucb1	NUCB1_MOUSE	Nucleobindin-1	Klotho / Vehicle	-0.34292	0.34292	0.788444	0.234632	0.0489698	-0.032494
P01592	Jchain	IGJ_MOUSE	Immunoglobulin J chain	Klotho / Vehicle	-0.265495	0.265495	0.831913	0.250143	0.0408949	0.00437766
P28666	Mug2	MUG2_MOUSE	Murinoglobulin-2	Klotho / Vehicle	-0.418354	0.418354	0.748278	0.250143	0.0836752	-0.00813266
P35700	Prdx1	PRDX1_MOUSE	Peroxiredoxin-1	Klotho / Vehicle	0.519654	0.519654	1.43361	0.250143	-0.0598636	-0.0686532
P01724	NaN	LV1B_MOUSE	Ig lambda-1 chain V regions MOPC 104E/RPC20/J558/S104	Klotho / Vehicle	-0.152544	0.152544	0.899663	0.262566	0.0283196	-0.000205566
P07743	Bpifa2	BPIA2_MOUSE	BPI fold-containing family A member 2	Klotho / Vehicle	0.055531	0.055531	1.03924	0.273655	-0.00531254	0.061696
P63028	Tpt1	TCTP_MOUSE	Translationally-controlled tumor protein	Klotho / Vehicle	0.79528	0.79528	1.73541	0.273655	-0.0348875	0.0507879
P01806;P01807;P01808;P01812	NaN	HVM36_MOUSE;HVM37_MOUSE;HVM38_MOUSE;HVM42_MOUSE	Ig heavy chain V region 441;Ig heavy chain V region X44;Ig heavy chain V region T601;Ig heavy chain V region MOPC 173	Klotho / Vehicle	-0.149261	0.149261	0.901712	0.274735	0.0173742	0.0253215
P01662;P01663	NaN	KV3AA_MOUSE;KV3AB_MOUSE	Ig kappa chain V-III region ABPC 22/PC 9245;Ig kappa chain V-III region PC 4050	Klotho / Vehicle	0.0436822	0.0436822	1.03074	0.274735	-0.00384479	0.0322237
P01639	Gm5571	KV5A7_MOUSE	Ig kappa chain V-V region MOPC 41	Klotho / Vehicle	0.0178033	0.0178033	1.01242	0.274735	-0.0022316	0.0290828
P70663	Sparcl1	SPRL1_MOUSE	SPARC-like protein 1	Klotho / Vehicle	-0.0490993	0.0490993	0.96654	0.278308	0.0179344	0.0483211
P06327	Gm5629	HVM52_MOUSE	Ig heavy chain V region VH558 A1/A4	Klotho / Vehicle	0.514014	0.514014	1.42802	0.281593	-0.0302623	0.0208689
Q9CQF9	Pcyox1	PCYOX_MOUSE	Prenylcysteine oxidase	Klotho / Vehicle	0.00065038	0.00065038	1.00045	0.281593	-0.000492462	-0.00167599
P68372	Tubb4b	TBB4B_MOUSE	Tubulin beta-4B chain	Klotho / Vehicle	1.03696	1.03696	2.05189	0.283951	-0.0959626	-0.0380338
P10605	Ctsb	CATB_MOUSE	Cathepsin B	Klotho / Vehicle	0.0451358	0.0451358	1.03178	0.285267	-0.0218755	0.0275398
P13020	Gsn	GELS_MOUSE	Gelsolin	Klotho / Vehicle	-0.0679343	0.0679343	0.954003	0.285267	0.0195841	-0.0307111
P01665;P01666	NaN	KV3AD_MOUSE;KV3AE_MOUSE	Ig kappa chain V-III region PC 7043;Ig kappa chain V-III region PC 7183	Klotho / Vehicle	-0.580574	0.580574	0.668698	0.285267	0.0446381	0.0201537
P16675	Ctsa	PPGB_MOUSE	Lysosomal protective protein	Klotho / Vehicle	0.113515	0.113515	1.08186	0.285267	-0.0374159	0.0222686
O09114	Ptgds	PTGDS_MOUSE	Prostaglandin-H2 D-isomerase	Klotho / Vehicle	-0.419625	0.419625	0.747619	0.285267	0.0500373	-0.0909843
Q9R1P0	Psma4	PSA4_MOUSE	Proteasome subunit alpha type-4	Klotho / Vehicle	-0.0106095	0.0106095	0.992673	0.285267	0.00412447	0.0253155
Q9JM99	Prg4	PRG4_MOUSE	Proteoglycan 4	Klotho / Vehicle	-0.354379	0.354379	0.782206	0.285267	0.0178885	0.0337152
Q9R1P4	Psma1	PSA1_MOUSE	Proteasome subunit alpha type-1	Klotho / Vehicle	0.0627226	0.0627226	1.04443	0.285827	-0.0241672	0.0524563
Q61598	Gdi2	GDIB_MOUSE	Rab GDP dissociation inhibitor beta	Klotho / Vehicle	0.628835	0.628835	1.54632	0.293201	-0.0955645	-0.0380972
Q921I1	Tf	TRFE_MOUSE	Serotransferrin	Klotho / Vehicle	-0.0117228	0.0117228	0.991907	0.293201	0.00816003	0.00488242
P01644;P01645	NaN	KV5AB_MOUSE;KV5AC_MOUSE	Ig kappa chain V-V region HP R16.7;Ig kappa chain V-V region HP 93G7	Klotho / Vehicle	-0.401256	0.401256	0.757199	0.294617	0.0487897	-0.046525
P16015	Ca3	CAH3_MOUSE	Carbonic anhydrase 3	Klotho / Vehicle	0.696368	0.696368	1.62042	0.298784	-0.0674603	-0.00868964
P27773	Pdia3	PDIA3_MOUSE	Protein disulfide-isomerase A3	Klotho / Vehicle	0.144848	0.144848	1.10561	0.298784	-0.0213072	0.0207281
P40142	Tkt	TKT_MOUSE	Transketolase	Klotho / Vehicle	0.275754	0.275754	1.21063	0.298784	-0.0511719	-0.0381366
P35230	Reg3b	REG3B_MOUSE	Regenerating islet-derived protein 3-beta	Klotho / Vehicle	-0.304887	0.304887	0.809506	0.299106	0.0161262	-0.0180219
P13595	Ncam1	NCAM1_MOUSE	Neural cell adhesion molecule 1	Klotho / Vehicle	0.000794565	0.000794565	1.00055	0.308801	-0.000174967	-0.0243131
P61939	Serpina7	THBG_MOUSE	Thyroxine-binding globulin	Klotho / Vehicle	0.352532	0.352532	1.2768	0.308801	-0.0577408	0.030368
P11589	Mup2	MUP2_MOUSE	Major urinary protein 2	Klotho / Vehicle	-0.24901	0.24901	0.841473	0.317829	0.0807322	-0.0484821
Q91WP6	Serpina3n	SPA3N_MOUSE	Serine protease inhibitor A3N	Klotho / Vehicle	-0.310705	0.310705	0.806248	0.317829	0.0235793	0.0197515
P19157	Gstp1	GSTP1_MOUSE	Glutathione S-transferase P 1	Klotho / Vehicle	-0.798895	0.798895	0.574789	0.327136	0.0681063	-0.113618
Q11136	Pepd	PEPD_MOUSE	Xaa-Pro dipeptidase	Klotho / Vehicle	0.156908	0.156908	1.1149	0.327136	-0.0468129	0.0375345
P61982	Ywhag	1433G_MOUSE	14-3-3 protein gamma	Klotho / Vehicle	0.570703	0.570703	1.48525	0.336907	-0.0727301	-0.0549572
P61205;P84078;P84084	Arf3;Arf1;Arf5	ARF3_MOUSE;ARF1_MOUSE;ARF5_MOUSE	ADP-ribosylation factor 3;ADP-ribosylation factor 1;ADP-ribosylation factor 5	Klotho / Vehicle	0.487045	0.487045	1.40157	0.336907	-0.0765072	-0.0582134
P97449	Anpep	AMPN_MOUSE	Aminopeptidase N	Klotho / Vehicle	-0.40027	0.40027	0.757716	0.336907	0.0443384	-0.0562953
Q06770	Serpina6	CBG_MOUSE	Corticosteroid-binding globulin	Klotho / Vehicle	0.0889411	0.0889411	1.06359	0.336907	-0.0176949	-0.0417185
P62897	Cycs	CYC_MOUSE	Cytochrome c, somatic	Klotho / Vehicle	0.10277	0.10277	1.07383	0.336907	-0.0562805	-0.0433955
P01801	NaN	HVM32_MOUSE	Ig heavy chain V-III region J606	Klotho / Vehicle	-1.37927	1.37927	0.384413	0.336907	0.0387099	-0.0221733
P02535	Krt10	K1C10_MOUSE	Keratin, type I cytoskeletal 10	Klotho / Vehicle	1.2548	1.2548	2.38634	0.336907	-0.0624769	-0.0529556
P17742	Ppia	PPIA_MOUSE	Peptidyl-prolyl cis-trans isomerase A	Klotho / Vehicle	0.20663	0.20663	1.15399	0.336907	-0.0355769	-0.0996258
Q61838	Pzp	PZP_MOUSE	Pregnancy zone protein	Klotho / Vehicle	0.0247562	0.0247562	1.01731	0.336907	-0.0112195	-0.0180281
Q9R0E2	Plod1	PLOD1_MOUSE	Procollagen-lysine,2-oxoglutarate 5-dioxygenase 1	Klotho / Vehicle	-0.0970015	0.0970015	0.934974	0.336907	0.0236698	0.0279287
O70435	Psma3	PSA3_MOUSE	Proteasome subunit alpha type-3	Klotho / Vehicle	0.0539895	0.0539895	1.03813	0.336907	-0.0344033	-0.0599686
P70274	Selenop	SEPP1_MOUSE	Selenoprotein P	Klotho / Vehicle	-0.323891	0.323891	0.798912	0.336907	0.0846173	-0.00192156
P52430	Pon1	PON1_MOUSE	Serum paraoxonase/arylesterase 1	Klotho / Vehicle	0.0723219	0.0723219	1.05141	0.336907	-0.0162317	-0.0295614
Q64442	Sord	DHSO_MOUSE	Sorbitol dehydrogenase	Klotho / Vehicle	0.367173	0.367173	1.28982	0.336907	-0.037111	-0.0724749
P99024	Tubb5	TBB5_MOUSE	Tubulin beta-5 chain	Klotho / Vehicle	0.150432	0.150432	1.1099	0.336907	-0.0156501	-0.00917357
Q06318	Scgb1a1	UTER_MOUSE	Uteroglobin	Klotho / Vehicle	0.282606	0.282606	1.21639	0.336907	-0.0629739	-0.0192267
P68368	Tuba4a	TBA4A_MOUSE	Tubulin alpha-4A chain	Klotho / Vehicle	1.27842	1.27842	2.42574	0.343639	-0.0768769	0.00914937
P07758	Serpina1a	A1AT1_MOUSE	Alpha-1-antitrypsin 1-1	Klotho / Vehicle	-0.0182033	0.0182033	0.987462	0.346507	0.00789926	-0.0502287
P18528	NaN	HVM57_MOUSE	Ig heavy chain V region 6.96	Klotho / Vehicle	-0.675463	0.675463	0.626131	0.346507	0.0403605	-0.0336407
Q9R111	Gda	GUAD_MOUSE	Guanine deaminase	Klotho / Vehicle	0.222143	0.222143	1.16646	0.346866	-0.0417481	-0.0512151
P54822	Adsl	PUR8_MOUSE	Adenylosuccinate lyase	Klotho / Vehicle	0.497958	0.497958	1.41221	0.351194	-0.0661916	-0.00828029
Q60590	Orm1	A1AG1_MOUSE	Alpha-1-acid glycoprotein 1	Klotho / Vehicle	-0.348887	0.348887	0.785189	0.3514	0.0233874	0.0325573
Q62351	Tfrc	TFR1_MOUSE	Transferrin receptor protein 1	Klotho / Vehicle	-0.192272	0.192272	0.875226	0.35286	0.0511072	-0.0469352
Q61268	Apoc4	APOC4_MOUSE	Apolipoprotein C-IV	Klotho / Vehicle	0.0726558	0.0726558	1.05165	0.355854	-0.0331244	0.0157951
P01902	H2-K1	HA1D_MOUSE	H-2 class I histocompatibility antigen, K-D alpha chain	Klotho / Vehicle	0.321602	0.321602	1.24972	0.355854	-0.0728318	0.0139957
P01680	NaN	KV4A1_MOUSE	Ig kappa chain V-IV region S107B	Klotho / Vehicle	1.41264	1.41264	2.66224	0.355854	-0.0376873	0.0374032
P01837	Igkc	IGKC_MOUSE	Immunoglobulin kappa constant	Klotho / Vehicle	-0.25422	0.25422	0.83844	0.355854	0.040715	0.000913921
P47880	Igfbp6	IBP6_MOUSE	Insulin-like growth factor-binding protein 6	Klotho / Vehicle	-0.0713199	0.0713199	0.951767	0.355854	0.0176942	-0.0207723
Q9D0F9	Pgm1	PGM1_MOUSE	Phosphoglucomutase-1	Klotho / Vehicle	0.395439	0.395439	1.31534	0.355854	-0.0417186	-0.0757719
P63101	Ywhaz	1433Z_MOUSE	14-3-3 protein zeta/delta	Klotho / Vehicle	0.709866	0.709866	1.63565	0.35618	-0.0864385	-0.047173
E9PV24	Fga	FIBA_MOUSE	Fibrinogen alpha chain	Klotho / Vehicle	-0.0959056	0.0959056	0.935685	0.371451	0.019832	0.0466332
Q61316	Hspa4	HSP74_MOUSE	Heat shock 70 kDa protein 4	Klotho / Vehicle	0.0384579	0.0384579	1.02702	0.371451	-0.00432269	0.000320993
Q00519	Xdh	XDH_MOUSE	Xanthine dehydrogenase/oxidase	Klotho / Vehicle	0.0367987	0.0367987	1.02583	0.371451	-0.0141023	-0.0492649
P05367	Saa2	SAA2_MOUSE	Serum amyloid A-2 protein	Klotho / Vehicle	-0.496884	0.496884	0.708636	0.371554	0.0141929	0.043247
P11627	L1cam	L1CAM_MOUSE	Neural cell adhesion molecule L1	Klotho / Vehicle	0.0629168	0.0629168	1.04458	0.380515	-0.0129395	-0.0544165
Q9QXC1	Fetub	FETUB_MOUSE	Fetuin-B	Klotho / Vehicle	-0.019838	0.019838	0.986343	0.381052	0.0145564	-0.0237919
P04444	Hbb-bh1	HBBZ_MOUSE	Hemoglobin subunit beta-H1	Klotho / Vehicle	1.64719	1.64719	3.13222	0.387516	-0.0761078	0.0685482
P26928	Mst1	HGFL_MOUSE	Hepatocyte growth factor-like protein	Klotho / Vehicle	-0.0265135	0.0265135	0.98179	0.387516	0.0151209	-0.071791
P09581	Csf1r	CSF1R_MOUSE	Macrophage colony-stimulating factor 1 receptor	Klotho / Vehicle	0.0606446	0.0606446	1.04293	0.387516	-0.0245097	-0.0275836
P0CG49;P0CG50;P62983;P62984	Ubb;Ubc;Rps27a;Uba52	UBB_MOUSE;UBC_MOUSE;RS27A_MOUSE;RL40_MOUSE	Polyubiquitin-B;Polyubiquitin-C;Ubiquitin-40S ribosomal protein S27a;Ubiquitin-60S ribosomal protein L40	Klotho / Vehicle	0.345411	0.345411	1.27051	0.387516	-0.0600219	-0.0758688
Q8CF98	Colec10	COL10_MOUSE	Collectin-10	Klotho / Vehicle	0.0787376	0.0787376	1.05609	0.396539	-0.0362374	0.0144902
Q8C255	Dpep2	DPEP2_MOUSE	Dipeptidase 2	Klotho / Vehicle	0.0547723	0.0547723	1.0387	0.396539	-0.0122363	-0.0376394
P30412	Ppic	PPIC_MOUSE	Peptidyl-prolyl cis-trans isomerase C	Klotho / Vehicle	0.0956461	0.0956461	1.06854	0.396539	-0.028334	-0.0198874
P98064	Masp1	MASP1_MOUSE	Mannan-binding lectin serine protease 1	Klotho / Vehicle	0.0669607	0.0669607	1.04751	0.397077	-0.0462315	-0.0363008
Q9R0P3	Esd	ESTD_MOUSE	S-formylglutathione hydrolase	Klotho / Vehicle	1.1478	1.1478	2.21575	0.409669	-0.0964281	-0.0522382
Q61171	Prdx2	PRDX2_MOUSE	Peroxiredoxin-2	Klotho / Vehicle	0.447735	0.447735	1.3639	0.410332	-0.0594695	-0.0688972
Q9WVJ3	Cpq	CBPQ_MOUSE	Carboxypeptidase Q	Klotho / Vehicle	0.11819	0.11819	1.08537	0.418347	-0.0337089	-0.0213069
P33434	Mmp2	MMP2_MOUSE	72 kDa type IV collagenase	Klotho / Vehicle	-0.15206	0.15206	0.899965	0.418864	0.0857563	-0.0790262
Q07968	F13b	F13B_MOUSE	Coagulation factor XIII B chain	Klotho / Vehicle	0.065048	0.065048	1.04612	0.419431	-0.0182807	-0.0221563
E9Q557	Dsp	DESP_MOUSE	Desmoplakin	Klotho / Vehicle	2.16825	2.16825	4.49477	0.419431	-0.0591682	0.0684123
Q8CFX1	H6pd	G6PE_MOUSE	GDH/6PGL endoplasmic bifunctional protein	Klotho / Vehicle	0.00623916	0.00623916	1.00433	0.419431	-0.0017746	0.0642052
Q9CZT5	Vasn	VASN_MOUSE	Vasorin	Klotho / Vehicle	-0.366341	0.366341	0.775748	0.419431	0.0554129	-0.0404677
Q6IFX2	Krt42	K1C42_MOUSE	Keratin, type I cytoskeletal 42	Klotho / Vehicle	0.574201	0.574201	1.48885	0.420042	-0.0342976	0.0107612
P62259	Ywhae	1433E_MOUSE	14-3-3 protein epsilon	Klotho / Vehicle	0.784317	0.784317	1.72228	0.421085	-0.0552168	0.0298288
P04919	Slc4a1	B3AT_MOUSE	Band 3 anion transport protein	Klotho / Vehicle	2.34683	2.34683	5.08704	0.421085	-0.0550348	0.0561039
O09164	Sod3	SODE_MOUSE	Extracellular superoxide dismutase [Cu-Zn]	Klotho / Vehicle	0.11075	0.11075	1.07979	0.421085	-0.0313393	0.0208765
P46412	Gpx3	GPX3_MOUSE	Glutathione peroxidase 3	Klotho / Vehicle	-0.121015	0.121015	0.91954	0.421085	0.0678632	-0.0526066
Q9Z2L6	Minpp1	MINP1_MOUSE	Multiple inositol polyphosphate phosphatase 1	Klotho / Vehicle	-0.0372719	0.0372719	0.974496	0.421085	0.0162171	0.0297329
P13542;Q5SX39	Myh8;Myh4	MYH8_MOUSE;MYH4_MOUSE	Myosin-8;Myosin-4	Klotho / Vehicle	0.0819286	0.0819286	1.05843	0.421085	-0.00551534	0.0296108
Q08481	Pecam1	PECA1_MOUSE	Platelet endothelial cell adhesion molecule	Klotho / Vehicle	-0.719302	0.719302	0.607391	0.421085	0.0617949	-0.0310671
Q9QUM9	Psma6	PSA6_MOUSE	Proteasome subunit alpha type-6	Klotho / Vehicle	0.0892574	0.0892574	1.06382	0.421085	-0.0440606	-0.022387
P17182	Eno1	ENOA_MOUSE	Alpha-enolase	Klotho / Vehicle	0.520973	0.520973	1.43492	0.428636	-0.069618	-0.0636496
P01756;P01757	NaN	HVM12_MOUSE;HVM13_MOUSE	Ig heavy chain V region MOPC 104E;Ig heavy chain V region J558	Klotho / Vehicle	-0.468599	0.468599	0.722666	0.428636	0.0936615	-0.0305368
P42703	Lifr	LIFR_MOUSE	Leukemia inhibitory factor receptor	Klotho / Vehicle	-0.110679	0.110679	0.926152	0.428636	0.0298209	-0.053235
Q91VW3	Sh3bgrl3	SH3L3_MOUSE	SH3 domain-binding glutamic acid-rich-like protein 3	Klotho / Vehicle	0.044544	0.044544	1.03136	0.428636	-0.00929941	-0.0737263
O70362	Gpld1	PHLD_MOUSE	Phosphatidylinositol-glycan-specific phospholipase D	Klotho / Vehicle	0.00283776	0.00283776	1.00197	0.434228	-0.00136512	-0.0394861
P18527	NaN	HVM56_MOUSE	Ig heavy chain V region 914	Klotho / Vehicle	-1.10553	1.10553	0.464731	0.438094	0.0807266	-0.0774654
G5E8Q8	Adgrf5	AGRF5_MOUSE	Adhesion G protein-coupled receptor F5	Klotho / Vehicle	0.145609	0.145609	1.1062	0.447021	-0.0521247	-0.0184592
Q9WV32	Arpc1b	ARC1B_MOUSE	Actin-related protein 2/3 complex subunit 1B	Klotho / Vehicle	-1.15916	1.15916	0.447772	0.451358	0.0490115	-0.0137523
P97807	Fh	FUMH_MOUSE	Fumarate hydratase, mitochondrial	Klotho / Vehicle	-3.73014	3.73014	0.0753554	0.451358	0.0659889	-0.0405619
Q9Z0L8	Ggh	GGH_MOUSE	Gamma-glutamyl hydrolase	Klotho / Vehicle	0.0180848	0.0180848	1.01261	0.451358	-0.00474213	-0.0396066
P01803	NaN	HVM34_MOUSE	Ig heavy chain V region AMPC1	Klotho / Vehicle	0.200952	0.200952	1.14946	0.451358	-0.00533578	0.0321085
P09411	Pgk1	PGK1_MOUSE	Phosphoglycerate kinase 1	Klotho / Vehicle	1.01294	1.01294	2.01801	0.451358	-0.0810812	-0.0568266
P31725	S100a9	S10A9_MOUSE	Protein S100-A9	Klotho / Vehicle	0.529844	0.529844	1.44377	0.451358	-0.0437721	0.0415658
P24549	Aldh1a1	AL1A1_MOUSE	Retinal dehydrogenase 1	Klotho / Vehicle	0.515135	0.515135	1.42913	0.451358	-0.0484391	-0.0753511
Q8K1I3	Spp2	SPP24_MOUSE	Secreted phosphoprotein 24	Klotho / Vehicle	0.0804113	0.0804113	1.05732	0.451358	-0.0299542	-0.0314624
P40124	Cap1	CAP1_MOUSE	Adenylyl cyclase-associated protein 1	Klotho / Vehicle	0.132816	0.132816	1.09643	0.453752	-0.0149767	0.00538408
P51910	Apod	APOD_MOUSE	Apolipoprotein D	Klotho / Vehicle	-0.0306345	0.0306345	0.97899	0.453752	0.0100568	-0.0363567
Q8BH35	C8b	CO8B_MOUSE	Complement component C8 beta chain	Klotho / Vehicle	-0.0985633	0.0985633	0.933963	0.453752	0.0601469	-0.0426847
Q923D2	Blvrb	BLVRB_MOUSE	Flavin reductase (NADPH)	Klotho / Vehicle	0.405783	0.405783	1.32481	0.453752	-0.0579176	-0.0674481
Q06890	Clu	CLUS_MOUSE	Clusterin	Klotho / Vehicle	-0.024611	0.024611	0.983086	0.457422	0.0136	0.0147871
Q93092	Taldo1	TALDO_MOUSE	Transaldolase	Klotho / Vehicle	0.309569	0.309569	1.23934	0.457861	-0.00886988	-0.0171744
O88200	Clec11a	CLC11_MOUSE	C-type lectin domain family 11 member A	Klotho / Vehicle	0.0700679	0.0700679	1.04977	0.468842	-0.0454839	0.0075404
Q6S5C2	Gnptg	GNPTG_MOUSE	N-acetylglucosamine-1-phosphotransferase subunit gamma	Klotho / Vehicle	0.0311563	0.0311563	1.02183	0.469574	-0.00832528	0.00863168
Q9CPW4	Arpc5	ARPC5_MOUSE	Actin-related protein 2/3 complex subunit 5	Klotho / Vehicle	0.237081	0.237081	1.17861	0.469832	-0.0543746	-0.0656035
P41317	Mbl2	MBL2_MOUSE	Mannose-binding protein C	Klotho / Vehicle	0.202543	0.202543	1.15072	0.471087	-0.0882909	0.0218101
Q9EP95	Retnla	RETNA_MOUSE	Resistin-like alpha	Klotho / Vehicle	0.263198	0.263198	1.20014	0.471087	-0.0302572	-0.0276197
E9Q784	Zc3h13	ZC3HD_MOUSE	Zinc finger CCCH domain-containing protein 13	Klotho / Vehicle	-1.5151	1.5151	0.349871	0.471087	0.0517549	-0.051806
Q64726	Azgp1	ZA2G_MOUSE	Zinc-alpha-2-glycoprotein	Klotho / Vehicle	0.0360818	0.0360818	1.02533	0.471087	-0.0150015	-0.0427136
P98086	C1qa	C1QA_MOUSE	Complement C1q subcomponent subunit A	Klotho / Vehicle	0.21902	0.21902	1.16394	0.471491	-0.0690144	0.0219305
P01671	NaN	KV3AJ_MOUSE	Ig kappa chain V-III region PC 7175	Klotho / Vehicle	-0.460392	0.460392	0.726789	0.471491	0.0460027	-0.0156466
Q8CIE0	Serpina11	SPA11_MOUSE	Serpin A11	Klotho / Vehicle	0.104793	0.104793	1.07534	0.474939	-0.0243839	0.0571232
Q9Z121	Ccl8	CCL8_MOUSE	C-C motif chemokine 8	Klotho / Vehicle	-0.125617	0.125617	0.916612	0.480056	0.0204889	-0.0199428
P08730	Krt13	K1C13_MOUSE	Keratin, type I cytoskeletal 13	Klotho / Vehicle	1.57242	1.57242	2.97404	0.480056	-0.0604741	-0.0330043
P18337	Sell	LYAM1_MOUSE	L-selectin	Klotho / Vehicle	0.0887487	0.0887487	1.06345	0.480056	-0.0269253	-0.00710398
Q8K426	Retnlg	RETNG_MOUSE	Resistin-like gamma	Klotho / Vehicle	0.15843	0.15843	1.11607	0.480056	-0.0141271	0.0186428
O88783	F5	FA5_MOUSE	Coagulation factor V	Klotho / Vehicle	0.00974325	0.00974325	1.00678	0.481958	-0.0058232	-0.00677274
Q9DBD0	Ica	ICA_MOUSE	Inhibitor of carbonic anhydrase	Klotho / Vehicle	-0.0117572	0.0117572	0.991884	0.482166	0.00655783	-0.0268582
Q61703	Itih2	ITIH2_MOUSE	Inter-alpha-trypsin inhibitor heavy chain H2	Klotho / Vehicle	0.0620373	0.0620373	1.04394	0.482166	-0.0333224	0.00463765
Q8CEE0	Cep57	CEP57_MOUSE	Centrosomal protein of 57 kDa	Klotho / Vehicle	0.260103	0.260103	1.19756	0.492923	-0.0479696	0.00932304
P50446	Krt6a	K2C6A_MOUSE	Keratin, type II cytoskeletal 6A	Klotho / Vehicle	1.62137	1.62137	3.07668	0.49307	-0.0567665	-0.0295421
P01845	Iglc3	LAC3_MOUSE	Ig lambda-3 chain C region	Klotho / Vehicle	0.131972	0.131972	1.09579	0.495664	-0.0171321	0.0173995
Q9R0M4	Podxl	PODXL_MOUSE	Podocalyxin	Klotho / Vehicle	0.122436	0.122436	1.08857	0.495894	-0.0200088	-0.00904732
O54819	Tfpi	TFPI1_MOUSE	Tissue factor pathway inhibitor	Klotho / Vehicle	0.0273067	0.0273067	1.01911	0.495894	-0.00440054	-0.0310102
P62835;Q99JI6	Rap1a;Rap1b	RAP1A_MOUSE;RAP1B_MOUSE	Ras-related protein Rap-1A;Ras-related protein Rap-1b	Klotho / Vehicle	-0.53467	0.53467	0.690316	0.496192	0.0369874	-0.0815398
P70194	Clec4f	CLC4F_MOUSE	C-type lectin domain family 4 member F	Klotho / Vehicle	0.20594	0.20594	1.15344	0.497409	-0.0574128	0.0165706
Q9QWK4	Cd5l	CD5L_MOUSE	CD5 antigen-like	Klotho / Vehicle	-0.111834	0.111834	0.925411	0.497409	0.0215403	-0.00302309
Q8R2Y2	Mcam	MUC18_MOUSE	Cell surface glycoprotein MUC18	Klotho / Vehicle	-0.0598722	0.0598722	0.959349	0.497409	0.0205211	-0.0220886
P14106	C1qb	C1QB_MOUSE	Complement C1q subcomponent subunit B	Klotho / Vehicle	0.0998517	0.0998517	1.07166	0.497409	-0.0373808	-0.00965926
Q9ES30	C1qtnf3	C1QT3_MOUSE	Complement C1q tumor necrosis factor-related protein 3	Klotho / Vehicle	-0.405039	0.405039	0.755216	0.497409	0.0896159	-0.0191929
P01636	NaN	KV5A4_MOUSE	Ig kappa chain V-V region MOPC 149	Klotho / Vehicle	-0.224795	0.224795	0.855716	0.497409	0.0393618	-0.0343641
P97873	Loxl1	LOXL1_MOUSE	Lysyl oxidase homolog 1	Klotho / Vehicle	-0.00895209	0.00895209	0.993814	0.497409	0.00423261	0.0230663
Q9Z2U1	Psma5	PSA5_MOUSE	Proteasome subunit alpha type-5	Klotho / Vehicle	-0.103356	0.103356	0.930865	0.497409	0.0319617	-0.0311585
Q60963	Pla2g7	PAFA_MOUSE	Platelet-activating factor acetylhydrolase	Klotho / Vehicle	0.029224	0.029224	1.02046	0.497871	-0.0132701	-0.0602194
P27046	Man2a1	MA2A1_MOUSE	Alpha-mannosidase 2	Klotho / Vehicle	0.162891	0.162891	1.11953	0.514206	-0.0450572	0.00476853
P16882	Ghr	GHR_MOUSE	Growth hormone receptor	Klotho / Vehicle	-0.177265	0.177265	0.884378	0.515253	0.0338284	-0.0211781
P00329	Adh1	ADH1_MOUSE	Alcohol dehydrogenase 1	Klotho / Vehicle	0.647332	0.647332	1.56627	0.515985	-0.0493308	-0.0269229
O89020	Afm	AFAM_MOUSE	Afamin	Klotho / Vehicle	0.0499985	0.0499985	1.03526	0.51697	-0.0134676	-0.0382388
Q9WUU7	Ctsz	CATZ_MOUSE	Cathepsin Z	Klotho / Vehicle	0.0357557	0.0357557	1.02509	0.51697	-0.0101737	0.0188781
Q8BHC0	Lyve1	LYVE1_MOUSE	Lymphatic vessel endothelial hyaluronic acid receptor 1	Klotho / Vehicle	0.110432	0.110432	1.07955	0.51697	-0.0176	0.0573186
P21107	Tpm3	TPM3_MOUSE	Tropomyosin alpha-3 chain	Klotho / Vehicle	-5.14979	5.14979	0.0281682	0.51697	0.0411239	-0.0418147
Q5MJS3	Fam20c	FA20C_MOUSE	Extracellular serine/threonine protein kinase FAM20C	Klotho / Vehicle	-0.0131635	0.0131635	0.990917	0.517687	0.00562617	-0.00215848
P62737;P63268	Acta2;Actg2	ACTA_MOUSE;ACTH_MOUSE	Actin, aortic smooth muscle;Actin, gamma-enteric smooth muscle	Klotho / Vehicle	0.00631122	0.00631122	1.00438	0.517869	-0.000921621	-0.00864538
Q03311	Bche	CHLE_MOUSE	Cholinesterase	Klotho / Vehicle	1.05134	1.05134	2.07246	0.517869	-0.0607185	0.0659691
P21180	C2	CO2_MOUSE	Complement C2	Klotho / Vehicle	-0.0217845	0.0217845	0.985014	0.517869	0.0115548	-0.0480645
P27656	Lipc	LIPC_MOUSE	Hepatic triacylglycerol lipase	Klotho / Vehicle	-0.0822801	0.0822801	0.944564	0.517869	0.0273625	-0.0366406
Q8VCS0	Pglyrp2	PGRP2_MOUSE	N-acetylmuramoyl-L-alanine amidase	Klotho / Vehicle	-0.00825579	0.00825579	0.994294	0.517869	0.00579794	-0.0383904
Q9ET66	Pi16	PI16_MOUSE	Peptidase inhibitor 16	Klotho / Vehicle	0.0371668	0.0371668	1.0261	0.517869	-0.0162803	-0.0232998
P01638	NaN	KV5A6_MOUSE	Ig kappa chain V-V region L6 (Fragment)	Klotho / Vehicle	-0.106748	0.106748	0.928679	0.519422	0.0116562	0.00445969
Q60605	Myl6	MYL6_MOUSE	Myosin light polypeptide 6	Klotho / Vehicle	0.400334	0.400334	1.31981	0.519422	-0.0380039	-0.0334442
Q60805	Mertk	MERTK_MOUSE	Tyrosine-protein kinase Mer	Klotho / Vehicle	-0.00791698	0.00791698	0.994527	0.519422	0.00450362	-0.0119094
P32261	Serpinc1	ANT3_MOUSE	Antithrombin-III	Klotho / Vehicle	0.0201155	0.0201155	1.01404	0.525425	-0.0102121	0.000142869
Q2VLH6	Cd163	C163A_MOUSE	Scavenger receptor cysteine-rich type 1 protein M130	Klotho / Vehicle	-0.141161	0.141161	0.906789	0.537228	0.0383069	0.00703115
Q03734	Serpina3m	SPA3M_MOUSE	Serine protease inhibitor A3M	Klotho / Vehicle	-0.149478	0.149478	0.901576	0.537262	0.0318258	-0.0125852
P04186	Cfb	CFAB_MOUSE	Complement factor B	Klotho / Vehicle	0.0578976	0.0578976	1.04095	0.540519	-0.0373525	0.0611145
P03953	Cfd	CFAD_MOUSE	Complement factor D	Klotho / Vehicle	-0.0596155	0.0596155	0.95952	0.540519	0.0209463	-0.0476008
Q61233	Lcp1	PLSL_MOUSE	Plastin-2	Klotho / Vehicle	0.132233	0.132233	1.09599	0.540519	-0.0311594	0.0206568
Q9Z2U0	Psma7	PSA7_MOUSE	Proteasome subunit alpha type-7	Klotho / Vehicle	0.0890805	0.0890805	1.06369	0.540519	-0.042327	-0.0387072
Q60841	Reln	RELN_MOUSE	Reelin	Klotho / Vehicle	4.072	4.072	16.8188	0.540519	-0.0459091	0.0687972
P29533	Vcam1	VCAM1_MOUSE	Vascular cell adhesion protein 1	Klotho / Vehicle	0.0903144	0.0903144	1.0646	0.540519	-0.0486139	-0.0251232
P20152	Vim	VIME_MOUSE	Vimentin	Klotho / Vehicle	0.244424	0.244424	1.18462	0.540519	-0.0314036	-0.00774085
Q8VCM7	Fgg	FIBG_MOUSE	Fibrinogen gamma chain	Klotho / Vehicle	-0.08165	0.08165	0.944976	0.543487	0.0249761	0.0208405
P62827	Ran	RAN_MOUSE	GTP-binding nuclear protein Ran	Klotho / Vehicle	-0.512833	0.512833	0.700845	0.543487	0.0215648	-0.038527
O35664	Ifnar2	INAR2_MOUSE	Interferon alpha/beta receptor 2	Klotho / Vehicle	-0.0644323	0.0644323	0.956322	0.543487	0.0329522	-0.0188243
Q8VED5	Krt79	K2C79_MOUSE	Keratin, type II cytoskeletal 79	Klotho / Vehicle	2.25142	2.25142	4.76152	0.543487	-0.0646289	-0.00375475
P10810	Cd14	CD14_MOUSE	Monocyte differentiation antigen CD14	Klotho / Vehicle	-0.0728986	0.0728986	0.950726	0.543487	0.00519699	0.0045802
Q61599	Arhgdib	GDIR2_MOUSE	Rho GDP-dissociation inhibitor 2	Klotho / Vehicle	0.0913809	0.0913809	1.06539	0.543487	-0.0170114	-0.0548212
P07724	Alb	ALBU_MOUSE	Serum albumin	Klotho / Vehicle	0.0443481	0.0443481	1.03122	0.543487	-0.0134157	-0.0192083
Q61702	Itih1	ITIH1_MOUSE	Inter-alpha-trypsin inhibitor heavy chain H1	Klotho / Vehicle	-0.0668027	0.0668027	0.954752	0.556306	0.0285341	-0.0559279
Q91X72	Hpx	HEMO_MOUSE	Hemopexin	Klotho / Vehicle	-0.0248093	0.0248093	0.982951	0.559396	0.00363265	0.0389197
Q09200	B4galnt1	B4GN1_MOUSE	Beta-1,4 N-acetylgalactosaminyltransferase 1	Klotho / Vehicle	-0.57281	0.57281	0.672306	0.562887	0.0735853	-0.0410525
P01746;P01747	NaN	HVM02_MOUSE;HVM03_MOUSE	Ig heavy chain V region 93G7;Ig heavy chain V region 36-65	Klotho / Vehicle	0.0409216	0.0409216	1.02877	0.562887	-0.00730085	0.0453149
A6X935	Itih4	ITIH4_MOUSE	Inter alpha-trypsin inhibitor, heavy chain 4	Klotho / Vehicle	-0.0243453	0.0243453	0.983267	0.562887	0.00276975	0.0550729
Q64176	Ces1e	EST1E_MOUSE	Carboxylesterase 1E	Klotho / Vehicle	-0.00264247	0.00264247	0.99817	0.563063	0.000432834	0.00568525
P16045	Lgals1	LEG1_MOUSE	Galectin-1	Klotho / Vehicle	-0.0848126	0.0848126	0.942907	0.563063	0.0109958	0.0130943
P01626	NaN	KV2A1_MOUSE	Ig kappa chain V-II region MOPC 167	Klotho / Vehicle	-0.366109	0.366109	0.775872	0.564503	0.0530973	-0.00992248
P09813	Apoa2	APOA2_MOUSE	Apolipoprotein A-II	Klotho / Vehicle	0.0790238	0.0790238	1.0563	0.568623	-0.00769126	-0.0588453
Q02105	C1qc	C1QC_MOUSE	Complement C1q subcomponent subunit C	Klotho / Vehicle	0.167071	0.167071	1.12278	0.568623	-0.05089	0.0164879
Q8VCG4	C8g	CO8G_MOUSE	Complement component C8 gamma chain	Klotho / Vehicle	-0.072203	0.072203	0.951184	0.577668	0.0484841	-0.0369256
P08607	C4bpa	C4BPA_MOUSE	C4b-binding protein	Klotho / Vehicle	-0.0983831	0.0983831	0.934079	0.58211	0.0437554	-0.0413465
Q9JJN5	Cpn1	CBPN_MOUSE	Carboxypeptidase N catalytic chain	Klotho / Vehicle	0.0338369	0.0338369	1.02373	0.58211	-0.0214747	0.00473897
Q8BH61	F13a1	F13A_MOUSE	Coagulation factor XIII A chain	Klotho / Vehicle	0.0236674	0.0236674	1.01654	0.58211	-0.00579567	-0.0445364
P11276	Fn1	FINC_MOUSE	Fibronectin	Klotho / Vehicle	-0.0824424	0.0824424	0.944457	0.58211	0.0422677	0.0144684
Q9WUB3	Pygm	PYGM_MOUSE	Glycogen phosphorylase, muscle form	Klotho / Vehicle	0.456163	0.456163	1.37189	0.58211	-0.0472397	-0.0147986
P01819;P01820	NaN	HVM43_MOUSE;HVM44_MOUSE	Ig heavy chain V region MOPC 141;Ig heavy chain V region PJ14	Klotho / Vehicle	-0.301605	0.301605	0.811349	0.58211	0.0410215	-0.0538916
Q3V2T4	Krtdap	KTDAP_MOUSE	Keratinocyte differentiation-associated protein	Klotho / Vehicle	0.118406	0.118406	1.08553	0.58211	-0.0415625	-0.0422718
P08249	Mdh2	MDHM_MOUSE	Malate dehydrogenase, mitochondrial	Klotho / Vehicle	-0.415971	0.415971	0.749515	0.58211	0.0356754	0.0142906
Q60696	Pmel	PMEL_MOUSE	Melanocyte protein PMEL	Klotho / Vehicle	0.220418	0.220418	1.16507	0.58211	-0.0185539	-0.0841993
O08692	Ngp	NGP_MOUSE	Neutrophilic granule protein	Klotho / Vehicle	-0.522822	0.522822	0.696009	0.58211	0.0385192	0.0292548
P10923	Spp1	OSTP_MOUSE	Osteopontin	Klotho / Vehicle	-0.10794	0.10794	0.927912	0.58211	0.0215763	-0.0418786
P21614	Gc	VTDB_MOUSE	Vitamin D-binding protein	Klotho / Vehicle	0.0365824	0.0365824	1.02568	0.58211	-0.0288325	-0.0276132
Q8QZR3	Ces2a	EST2A_MOUSE	Pyrethroid hydrolase Ces2a	Klotho / Vehicle	0.0157535	0.0157535	1.01098	0.584186	-0.00309145	-0.0576943
O70165	Fcn1	FCN1_MOUSE	Ficolin-1	Klotho / Vehicle	0.0953833	0.0953833	1.06835	0.591528	-0.0365816	-0.0265032
P54729	Nub1	NUB1_MOUSE	NEDD8 ultimate buster 1	Klotho / Vehicle	0.0552117	0.0552117	1.03901	0.591528	-0.00447661	0.0423888
P06797	Ctsl	CATL1_MOUSE	Cathepsin L1	Klotho / Vehicle	-0.499816	0.499816	0.707197	0.596601	0.0442096	0.0307512
P13707	Gpd1	GPDA_MOUSE	Glycerol-3-phosphate dehydrogenase [NAD(+)], cytoplasmic	Klotho / Vehicle	0.206874	0.206874	1.15418	0.598891	-0.0212925	-0.0587692
O08689	Mstn	GDF8_MOUSE	Growth/differentiation factor 8	Klotho / Vehicle	-0.0189342	0.0189342	0.986962	0.599282	0.00500698	-0.0662209
P17563	Selenbp1	SBP1_MOUSE	Methanethiol oxidase	Klotho / Vehicle	0.486149	0.486149	1.4007	0.599282	-0.0576268	-0.0632067
P52293	Kpna2	IMA1_MOUSE	Importin subunit alpha-1	Klotho / Vehicle	-0.203042	0.203042	0.868717	0.6075	0.0304317	0.0397379
Q05020	Apoc2	APOC2_MOUSE	Apolipoprotein C-II	Klotho / Vehicle	-0.0213679	0.0213679	0.985298	0.612703	0.00462349	-0.0139144
P18242	Ctsd	CATD_MOUSE	Cathepsin D	Klotho / Vehicle	-0.127198	0.127198	0.915608	0.612703	0.0336857	0.0335518
P04939	Mup3	MUP3_MOUSE	Major urinary protein 3	Klotho / Vehicle	-0.32652	0.32652	0.797458	0.614075	0.102184	-0.0844676
P09470	Ace	ACE_MOUSE	Angiotensin-converting enzyme	Klotho / Vehicle	0.0522261	0.0522261	1.03686	0.634441	-0.0187231	-0.0628579
Q9Z0M6	Cd97	CD97_MOUSE	CD97 antigen	Klotho / Vehicle	0.000881229	0.000881229	1.00061	0.634441	-0.00052523	0.00374996
Q9R1E6	Enpp2	ENPP2_MOUSE	Ectonucleotide pyrophosphatase/phosphodiesterase family member 2	Klotho / Vehicle	-0.347226	0.347226	0.786094	0.634441	0.0646555	-0.00874235
P01637	NaN	KV5A5_MOUSE	Ig kappa chain V-V region T1	Klotho / Vehicle	2.7371	2.7371	6.66727	0.634441	-0.0427902	-0.0409995
P26645	Marcks	MARCS_MOUSE	Myristoylated alanine-rich C-kinase substrate	Klotho / Vehicle	0.230951	0.230951	1.17361	0.634441	-0.0305975	-0.0377869
P35455	Avp	NEU2_MOUSE	Vasopressin-neurophysin 2-copeptin	Klotho / Vehicle	0.490071	0.490071	1.40451	0.634441	-0.0319692	0.0197839
P22599	Serpina1b	A1AT2_MOUSE	Alpha-1-antitrypsin 1-2	Klotho / Vehicle	-0.0515138	0.0515138	0.964923	0.635254	0.0133725	0.0558008
P26339	Chga	CMGA_MOUSE	Chromogranin-A	Klotho / Vehicle	0.094161	0.094161	1.06744	0.635254	-0.0231236	-0.014125
P01027	C3	CO3_MOUSE	Complement C3	Klotho / Vehicle	0.115287	0.115287	1.08319	0.635254	-0.0541562	0.0434722
Q08879	Fbln1	FBLN1_MOUSE	Fibulin-1	Klotho / Vehicle	-0.0747291	0.0747291	0.94952	0.635254	0.0395517	-0.0678463
P27005	S100a8	S10A8_MOUSE	Protein S100-A8	Klotho / Vehicle	0.218792	0.218792	1.16376	0.635254	-0.0133182	0.0363199
Q9Z1T2	Thbs4	TSP4_MOUSE	Thrombospondin-4	Klotho / Vehicle	0.0169943	0.0169943	1.01185	0.635254	-0.00667443	0.0113646
Q91X17	Umod	UROM_MOUSE	Uromodulin	Klotho / Vehicle	-0.0971513	0.0971513	0.934877	0.635254	0.0260743	-0.0285172
P06801	Me1	MAOX_MOUSE	NADP-dependent malic enzyme	Klotho / Vehicle	0.216037	0.216037	1.16154	0.635519	-0.0626037	-0.0192621
O55111	Dsg2	DSG2_MOUSE	Desmoglein-2	Klotho / Vehicle	-0.167015	0.167015	0.890684	0.635643	0.0209355	-0.00762622
Q9DC11	Plxdc2	PXDC2_MOUSE	Plexin domain-containing protein 2	Klotho / Vehicle	0.0975667	0.0975667	1.06997	0.635643	-0.0340991	-0.0277046
P20029	Hspa5	BIP_MOUSE	Endoplasmic reticulum chaperone BiP	Klotho / Vehicle	0.122445	0.122445	1.08858	0.641835	-0.0377069	0.0519478
P39039	Mbl1	MBL1_MOUSE	Mannose-binding protein A	Klotho / Vehicle	0.0680472	0.0680472	1.0483	0.64468	-0.0335668	-0.000593566
P16294	F9	FA9_MOUSE	Coagulation factor IX	Klotho / Vehicle	-0.292243	0.292243	0.816632	0.645808	0.104977	-0.0711321
P01750	NaN	HVM06_MOUSE	Ig heavy chain V region 102	Klotho / Vehicle	-0.307017	0.307017	0.808311	0.645808	0.0349356	0.0203183
P09103	P4hb	PDIA1_MOUSE	Protein disulfide-isomerase	Klotho / Vehicle	0.352466	0.352466	1.27674	0.645808	-0.0720887	0.0161676
Q64695	Procr	EPCR_MOUSE	Endothelial protein C receptor	Klotho / Vehicle	0.0835331	0.0835331	1.05961	0.647631	-0.015513	-0.0106106
Q80YX1	Tnc	TENA_MOUSE	Tenascin	Klotho / Vehicle	-0.455876	0.455876	0.729067	0.647631	0.04209	0.0101535
Q9EQH2	Erap1	ERAP1_MOUSE	Endoplasmic reticulum aminopeptidase 1	Klotho / Vehicle	0.147414	0.147414	1.10758	0.654304	-0.0701008	-0.0414716
Q8K0D2	Habp2	HABP2_MOUSE	Hyaluronan-binding protein 2	Klotho / Vehicle	-0.13979	0.13979	0.907651	0.654304	0.0642597	-0.012064
P03976	NaN	KV2A5_MOUSE	Ig kappa chain V-II region 17S29.1	Klotho / Vehicle	-0.134259	0.134259	0.911138	0.654304	0.0238551	-0.0405985
P17751	Tpi1	TPIS_MOUSE	Triosephosphate isomerase	Klotho / Vehicle	0.798805	0.798805	1.73966	0.654304	-0.0875864	-0.0478045
P06728	Apoa4	APOA4_MOUSE	Apolipoprotein A-IV	Klotho / Vehicle	0.0905547	0.0905547	1.06478	0.655196	-0.0502457	0.0668402
Q8BPB5	Efemp1	FBLN3_MOUSE	EGF-containing fibulin-like extracellular matrix protein 1	Klotho / Vehicle	0.0977409	0.0977409	1.0701	0.656576	-0.0413698	-0.0316188
P12246	Apcs	SAMP_MOUSE	Serum amyloid P-component	Klotho / Vehicle	-0.554823	0.554823	0.68074	0.66135	0.0186028	0.0411535
P26041	Msn	MOES_MOUSE	Moesin	Klotho / Vehicle	0.330257	0.330257	1.25724	0.661544	-0.0629689	-0.0505934
P01864	NaN	GCAB_MOUSE	Ig gamma-2A chain C region secreted form	Klotho / Vehicle	-0.308644	0.308644	0.8074	0.661593	0.0299256	-0.00347585
P35917	Flt4	VGFR3_MOUSE	Vascular endothelial growth factor receptor 3	Klotho / Vehicle	0.018316	0.018316	1.01278	0.661593	-0.00458335	-0.0108053
O70456	Sfn	1433S_MOUSE	14-3-3 protein sigma	Klotho / Vehicle	-0.59557	0.59557	0.661783	0.663111	0.0655996	-0.0518745
P68254	Ywhaq	1433T_MOUSE	14-3-3 protein theta	Klotho / Vehicle	0.313938	0.313938	1.2431	0.663111	-0.0374867	-0.0319356
Q60994	Adipoq	ADIPO_MOUSE	Adiponectin	Klotho / Vehicle	0.0490497	0.0490497	1.03458	0.663111	-0.0119932	-0.00350028
Q00897	Serpina1d	A1AT4_MOUSE	Alpha-1-antitrypsin 1-4	Klotho / Vehicle	-0.0442973	0.0442973	0.969762	0.663111	0.0195894	-0.0666242
Q61247	Serpinf2	A2AP_MOUSE	Alpha-2-antiplasmin	Klotho / Vehicle	0.0332146	0.0332146	1.02329	0.663111	-0.0168082	-0.00890492
P00687	Amy1	AMY1_MOUSE	Alpha-amylase 1	Klotho / Vehicle	0.0364515	0.0364515	1.02559	0.663111	-0.0192488	-0.0306716
P21570	Ang	ANGI_MOUSE	Angiogenin	Klotho / Vehicle	-0.153837	0.153837	0.898857	0.663111	0.0153452	0.0117791
P34928	Apoc1	APOC1_MOUSE	Apolipoprotein C-I	Klotho / Vehicle	0.028377	0.028377	1.01986	0.663111	-0.0092547	-0.0357792
Q8CIF4	Btd	BTD_MOUSE	Biotinidase	Klotho / Vehicle	-0.0273564	0.0273564	0.981217	0.663111	0.011041	-0.0355257
P55284	Cdh5	CADH5_MOUSE	Cadherin-5	Klotho / Vehicle	-0.0133374	0.0133374	0.990798	0.663111	0.00649897	0.0249435
Q9R0G6	Comp	COMP_MOUSE	Cartilage oligomeric matrix protein	Klotho / Vehicle	-1.83743	1.83743	0.27982	0.663111	0.0434128	-0.0367051
O35744	Chil3	CHIL3_MOUSE	Chitinase-like protein 3	Klotho / Vehicle	-0.0411177	0.0411177	0.971902	0.663111	0.00573109	0.0193393
P18760	Cfl1	COF1_MOUSE	Cofilin-1	Klotho / Vehicle	0.375158	0.375158	1.29698	0.663111	-0.0757925	-0.0526427
P11087	Col1a1	CO1A1_MOUSE	Collagen alpha-1(I) chain	Klotho / Vehicle	0.21427	0.21427	1.16012	0.663111	-0.0928425	0.0464659
Q8K0E8	Fgb	FIBB_MOUSE	Fibrinogen beta chain	Klotho / Vehicle	-0.0825678	0.0825678	0.944375	0.663111	0.021739	0.0478434
Q91Y97	Aldob	ALDOB_MOUSE	Fructose-bisphosphate aldolase B	Klotho / Vehicle	0.121932	0.121932	1.08819	0.663111	-0.0179424	-0.0395485
P35505	Fah	FAAA_MOUSE	Fumarylacetoacetase	Klotho / Vehicle	0.203977	0.203977	1.15187	0.663111	-0.021049	-0.0666935
P28798	Grn	GRN_MOUSE	Granulins	Klotho / Vehicle	-0.0135977	0.0135977	0.990619	0.663111	0.00312729	0.0224811
P01942	Hba	HBA_MOUSE	Hemoglobin subunit alpha	Klotho / Vehicle	0.0594251	0.0594251	1.04205	0.663111	-0.0066981	0.0213533
Q9JHJ8	Icoslg	ICOSL_MOUSE	ICOS ligand	Klotho / Vehicle	-0.120473	0.120473	0.919886	0.663111	0.0188432	-0.0293785
P01758	Igh-VJ558	HVM14_MOUSE	Ig heavy chain V region 108A	Klotho / Vehicle	-0.100029	0.100029	0.933014	0.663111	0.0239865	-0.0169431
P18525	NaN	HVM54_MOUSE	Ig heavy chain V region 5-84	Klotho / Vehicle	0.0160842	0.0160842	1.01121	0.663111	-0.00148248	0.0529517
P01629	NaN	KV2A4_MOUSE	Ig kappa chain V-II region 2S1.3	Klotho / Vehicle	0.448326	0.448326	1.36446	0.663111	-0.0616936	-0.0479311
P01667	NaN	KV3AF_MOUSE	Ig kappa chain V-III region PC 6308	Klotho / Vehicle	0.0147504	0.0147504	1.01028	0.663111	-0.000601654	0.0107582
P01635	NaN	KV5A3_MOUSE	Ig kappa chain V-V region K2 (Fragment)	Klotho / Vehicle	-1.05342	1.05342	0.481825	0.663111	0.0792957	-0.0360822
P01723;P01727	NaN	LV1A_MOUSE;LV1E_MOUSE	Ig lambda-1 chain V region;Ig lambda-1 chain V region S43	Klotho / Vehicle	-0.0992991	0.0992991	0.933486	0.663111	0.0209622	0.0181052
P05017	Igf1	IGF1_MOUSE	Insulin-like growth factor I	Klotho / Vehicle	0.0282327	0.0282327	1.01976	0.663111	-0.0102271	-0.0806516
P47877	Igfbp2	IBP2_MOUSE	Insulin-like growth factor-binding protein 2	Klotho / Vehicle	-0.115531	0.115531	0.923042	0.663111	0.0322261	-0.0869566
Q61730	Il1rap	IL1AP_MOUSE	Interleukin-1 receptor accessory protein	Klotho / Vehicle	0.0130928	0.0130928	1.00912	0.663111	-0.00296013	-0.0366923
P27931	Il1r2	IL1R2_MOUSE	Interleukin-1 receptor type 2	Klotho / Vehicle	-0.137468	0.137468	0.909113	0.663111	0.0767334	-0.0104718
Q9Z2K1	Krt16	K1C16_MOUSE	Keratin, type I cytoskeletal 16	Klotho / Vehicle	1.27484	1.27484	2.41972	0.663111	-0.0481548	-0.0435543
O35516	Notch2	NOTC2_MOUSE	Neurogenic locus notch homolog protein 2	Klotho / Vehicle	0.0864445	0.0864445	1.06175	0.663111	-0.00839089	0.066248
P11672	Lcn2	NGAL_MOUSE	Neutrophil gelatinase-associated lipocalin	Klotho / Vehicle	-0.647648	0.647648	0.63832	0.663111	0.0322912	0.00464721
P70296	Pebp1	PEBP1_MOUSE	Phosphatidylethanolamine-binding protein 1	Klotho / Vehicle	-0.30509	0.30509	0.809392	0.663111	0.0382901	-0.0992505
P97298	Serpinf1	PEDF_MOUSE	Pigment epithelium-derived factor	Klotho / Vehicle	0.0362662	0.0362662	1.02546	0.663111	-0.028816	-0.0482483
P20918	Plg	PLMN_MOUSE	Plasminogen	Klotho / Vehicle	-0.0979427	0.0979427	0.934364	0.663111	0.0541494	-0.0307604
Q91ZX7	Lrp1	LRP1_MOUSE	Prolow-density lipoprotein receptor-related protein 1	Klotho / Vehicle	0.0115688	0.0115688	1.00805	0.663111	-0.00587977	0.0174298
O35955	Psmb10	PSB10_MOUSE	Proteasome subunit beta type-10	Klotho / Vehicle	0.174104	0.174104	1.12826	0.663111	-0.0529491	-0.0290554
Q9R1P1	Psmb3	PSB3_MOUSE	Proteasome subunit beta type-3	Klotho / Vehicle	0.113577	0.113577	1.08191	0.663111	-0.0452042	0.00102932
P28063	Psmb8	PSB8_MOUSE	Proteasome subunit beta type-8	Klotho / Vehicle	0.0461749	0.0461749	1.03252	0.663111	-0.023923	0.0454239
P28076	Psmb9	PSB9_MOUSE	Proteasome subunit beta type-9	Klotho / Vehicle	0.0515711	0.0515711	1.03639	0.663111	-0.0149433	-0.00446349
O09049	Reg3g	REG3G_MOUSE	Regenerating islet-derived protein 3-gamma	Klotho / Vehicle	0.3923	0.3923	1.31248	0.663111	-0.0442084	-0.0154183
P30933	Svs5	SVS5_MOUSE	Seminal vesicle secretory protein 5	Klotho / Vehicle	0.701088	0.701088	1.62573	0.663111	-0.0186738	0.043016
P05366	Saa1	SAA1_MOUSE	Serum amyloid A-1 protein	Klotho / Vehicle	-0.486375	0.486375	0.713817	0.663111	0.0149672	0.0415973
P31532	Saa4	SAA4_MOUSE	Serum amyloid A-4 protein	Klotho / Vehicle	-0.0698859	0.0698859	0.952713	0.663111	0.0139815	0.0345085
Q8BND5	Qsox1	QSOX1_MOUSE	Sulfhydryl oxidase 1	Klotho / Vehicle	0.000980467	0.000980467	1.00068	0.663111	-0.000357776	0.0148817
Q8CIT9	Sbsn	SBSN_MOUSE	Suprabasin	Klotho / Vehicle	-0.20276	0.20276	0.868887	0.663111	0.0362485	-0.0273552
P10639	Txn	THIO_MOUSE	Thioredoxin	Klotho / Vehicle	0.293282	0.293282	1.22542	0.663111	-0.0631829	-0.0581547
O88968	Tcn2	TCO2_MOUSE	Transcobalamin-2	Klotho / Vehicle	-0.17605	0.17605	0.885123	0.663111	0.0943776	-0.0659153
P82198	Tgfbi	BGH3_MOUSE	Transforming growth factor-beta-induced protein ig-h3	Klotho / Vehicle	-0.0375892	0.0375892	0.974282	0.663111	0.0116258	0.0131738
O88342	Wdr1	WDR1_MOUSE	WD repeat-containing protein 1	Klotho / Vehicle	0.741037	0.741037	1.67138	0.663111	-0.0971766	-0.010456
Q91WG0	Ces2c	EST2C_MOUSE	Acylcarnitine hydrolase	Klotho / Vehicle	-0.145624	0.145624	0.903988	0.667877	0.0244942	-0.0468157
P08226	Apoe	APOE_MOUSE	Apolipoprotein E	Klotho / Vehicle	-0.00049437	0.00049437	0.999657	0.667877	0.000158219	0.0518143
P04117	Fabp4	FABP4_MOUSE	Fatty acid-binding protein, adipocyte	Klotho / Vehicle	-0.0358166	0.0358166	0.975479	0.674039	0.00459193	-0.0776739
Q07456	Ambp	AMBP_MOUSE	Protein AMBP	Klotho / Vehicle	-0.100676	0.100676	0.932596	0.674039	0.0352505	0.0401993
P09036	Spink1	ISK1_MOUSE	Serine protease inhibitor Kazal-type 1	Klotho / Vehicle	0.265912	0.265912	1.2024	0.674039	-0.0244021	-0.0451829
Q9CR35	Ctrb1	CTRB1_MOUSE	Chymotrypsinogen B	Klotho / Vehicle	0.0886189	0.0886189	1.06335	0.678966	-0.0163964	0.0262595
P06684	C5	CO5_MOUSE	Complement C5	Klotho / Vehicle	-0.0371279	0.0371279	0.974593	0.678966	0.0216352	0.0285079
Q9CPY7	Lap3	AMPL_MOUSE	Cytosol aminopeptidase	Klotho / Vehicle	0.176971	0.176971	1.13051	0.678966	-0.0342458	-0.055244
P06745	Gpi	G6PI_MOUSE	Glucose-6-phosphate isomerase	Klotho / Vehicle	0.468919	0.468919	1.38407	0.678966	-0.0722457	-0.0468708
Q9DBJ1	Pgam1	PGAM1_MOUSE	Phosphoglycerate mutase 1	Klotho / Vehicle	0.368165	0.368165	1.29071	0.678966	-0.0406216	0.0146071
Q9JJH1	Rnase4	RNAS4_MOUSE	Ribonuclease 4	Klotho / Vehicle	-0.279253	0.279253	0.824018	0.678966	0.0546487	-0.0154879
Q9R182	Angptl3	ANGL3_MOUSE	Angiopoietin-related protein 3	Klotho / Vehicle	-0.334715	0.334715	0.792941	0.685756	0.0667318	-0.0241127
P13634	Ca1	CAH1_MOUSE	Carbonic anhydrase 1	Klotho / Vehicle	0.0954385	0.0954385	1.06839	0.685756	-0.0126912	-0.0722937
Q9DBB9	Cpn2	CPN2_MOUSE	Carboxypeptidase N subunit 2	Klotho / Vehicle	-0.00225069	0.00225069	0.998441	0.685756	0.000873815	-0.048058
P05208	Cela2a	CEL2A_MOUSE	Chymotrypsin-like elastase family member 2A	Klotho / Vehicle	-0.0394433	0.0394433	0.97303	0.685756	0.00615787	0.0177075
P63254	Crip1	CRIP1_MOUSE	Cysteine-rich protein 1	Klotho / Vehicle	0.177655	0.177655	1.13104	0.685756	-0.025519	0.00356847
P18531	Ighv3-6	HVM60_MOUSE	Ig heavy chain V region 3-6	Klotho / Vehicle	0.397637	0.397637	1.31735	0.685756	-0.0396683	0.042617
P01787;P01788;P01790;P01791	NaN	HVM18_MOUSE;HVM19_MOUSE;HVM21_MOUSE;HVM22_MOUSE	Ig heavy chain V regions TEPC 15/S107/HPCM1/HPCM2/HPCM3;Ig heavy chain V region H8;Ig heavy chain V region M511;Ig heavy chain V region HPCM6	Klotho / Vehicle	-0.0995759	0.0995759	0.933307	0.685756	0.0134095	-0.00827885
P01725	NaN	LV1C_MOUSE	Ig lambda-1 chain V region S178	Klotho / Vehicle	-0.0286505	0.0286505	0.980337	0.685756	0.0057658	0.0230566
Q9Z0M9	Il18bp	I18BP_MOUSE	Interleukin-18-binding protein	Klotho / Vehicle	0.538381	0.538381	1.45234	0.685756	-0.0623378	0.0274177
Q922U2	Krt5	K2C5_MOUSE	Keratin, type II cytoskeletal 5	Klotho / Vehicle	1.60827	1.60827	3.04887	0.685756	-0.0590127	-0.0364894
Q9CQ19	Myl9	MYL9_MOUSE	Myosin regulatory light polypeptide 9	Klotho / Vehicle	-0.410703	0.410703	0.752257	0.685756	0.0322793	-0.0635599
P26262	Klkb1	KLKB1_MOUSE	Plasma kallikrein	Klotho / Vehicle	-0.0279665	0.0279665	0.980802	0.685756	0.00733538	-0.0463007
O35930	Gp1ba	GP1BA_MOUSE	Platelet glycoprotein Ib alpha chain	Klotho / Vehicle	-0.0973592	0.0973592	0.934742	0.685756	0.0171132	-0.0162169
O08742	Gp5	GPV_MOUSE	Platelet glycoprotein V	Klotho / Vehicle	-1.96672	1.96672	0.255834	0.685756	0.0554318	-0.0186845
P97321	Fap	SEPR_MOUSE	Prolyl endopeptidase FAP	Klotho / Vehicle	0.0609123	0.0609123	1.04313	0.685756	-0.00671723	-0.065725
O09159	Man2b1	MA2B1_MOUSE	Lysosomal alpha-mannosidase	Klotho / Vehicle	-0.0186464	0.0186464	0.987158	0.69018	0.00409823	-0.0617101
P97399	Dspp	DSPP_MOUSE	Dentin sialophosphoprotein	Klotho / Vehicle	-0.0330324	0.0330324	0.977364	0.692322	0.00225575	-0.0539135
Q9CQW3	Proz	PROZ_MOUSE	Vitamin K-dependent protein Z	Klotho / Vehicle	0.153276	0.153276	1.11209	0.695263	-0.0412127	-0.048767
Q9WVH9	Fbln5	FBLN5_MOUSE	Fibulin-5	Klotho / Vehicle	0.00083599	0.00083599	1.00058	0.695649	-0.000411158	-0.0501643
P51885	Lum	LUM_MOUSE	Lumican	Klotho / Vehicle	0.0784752	0.0784752	1.0559	0.701022	-0.0370324	-0.0467987
P01804	NaN	HVM35_MOUSE	Ig heavy chain V-III region HPC76 (Fragment)	Klotho / Vehicle	-2.19941	2.19941	0.217726	0.702139	0.040026	-0.0249806
Q62009	Postn	POSTN_MOUSE	Periostin	Klotho / Vehicle	0.0373736	0.0373736	1.02624	0.702139	-0.0155506	-0.0197127
Q60692	Psmb6	PSB6_MOUSE	Proteasome subunit beta type-6	Klotho / Vehicle	-0.00653511	0.00653511	0.99548	0.702139	0.00305737	-0.0461837
P70269	Ctse	CATE_MOUSE	Cathepsin E	Klotho / Vehicle	-0.0502901	0.0502901	0.965742	0.70219	0.0221481	-0.0917309
P08228	Sod1	SODC_MOUSE	Superoxide dismutase [Cu-Zn]	Klotho / Vehicle	0.551937	0.551937	1.46605	0.703915	-0.0561132	-0.0727107
P31786	Dbi	ACBP_MOUSE	Acyl-CoA-binding protein	Klotho / Vehicle	-0.166504	0.166504	0.890999	0.705505	0.0131296	-0.053526
Q7TPR4	Actn1	ACTN1_MOUSE	Alpha-actinin-1	Klotho / Vehicle	2.25896	2.25896	4.78647	0.705505	-0.0577605	0.0477307
Q8R016	Blmh	BLMH_MOUSE	Bleomycin hydrolase	Klotho / Vehicle	-0.0955178	0.0955178	0.935936	0.705505	0.026849	-0.0482984
Q8CG14	C1sa	CS1A_MOUSE	Complement C1s-A subcomponent	Klotho / Vehicle	0.0778826	0.0778826	1.05547	0.705505	-0.0545321	0.0364173
Q4KML4	Abracl	ABRAL_MOUSE	Costars family protein ABRACL	Klotho / Vehicle	0.829731	0.829731	1.77735	0.705505	-0.0466186	0.0555364
P01643	NaN	KV5AA_MOUSE	Ig kappa chain V-V region MOPC 173	Klotho / Vehicle	0.0612008	0.0612008	1.04333	0.705505	-0.00817249	0.0404301
P04945	NaN	KV6AB_MOUSE	Ig kappa chain V-VI region NQ2-6.1	Klotho / Vehicle	0.12934	0.12934	1.09379	0.705505	-0.0078659	0.012312
Q3TTY5	Krt2	K22E_MOUSE	Keratin, type II cytoskeletal 2 epidermal	Klotho / Vehicle	0.214675	0.214675	1.16044	0.705505	-0.0380681	-0.0419032
P26618	Pdgfra	PGFRA_MOUSE	Platelet-derived growth factor receptor alpha	Klotho / Vehicle	-0.12642	0.12642	0.916102	0.705505	0.0240038	-0.0366995
P99026	Psmb4	PSB4_MOUSE	Proteasome subunit beta type-4	Klotho / Vehicle	0.023002	0.023002	1.01607	0.708579	-0.00755684	-0.00148582
P19221	F2	THRB_MOUSE	Prothrombin	Klotho / Vehicle	-0.0519057	0.0519057	0.964661	0.708579	0.0452965	-0.0692657
Q8BK48	Ces2e	EST2E_MOUSE	Pyrethroid hydrolase Ces2e	Klotho / Vehicle	0.00150946	0.00150946	1.00105	0.708579	-0.000577603	-0.0521366
P10852	Slc3a2	4F2_MOUSE	4F2 cell-surface antigen heavy chain	Klotho / Vehicle	-0.0401091	0.0401091	0.972581	0.709628	0.00734016	-0.0469848
Q9QUN9	Dkk3	DKK3_MOUSE	Dickkopf-related protein 3	Klotho / Vehicle	0.13218	0.13218	1.09595	0.709628	-0.0673969	-0.0347743
P29621	Serpina3c	SPA3C_MOUSE	Serine protease inhibitor A3C	Klotho / Vehicle	0.0593391	0.0593391	1.04199	0.709628	-0.00953296	0.0502334
P21460	Cst3	CYTC_MOUSE	Cystatin-C	Klotho / Vehicle	0.0311278	0.0311278	1.02181	0.711182	-0.00918898	-0.0738183
P47791	Gsr	GSHR_MOUSE	Glutathione reductase, mitochondrial	Klotho / Vehicle	0.124592	0.124592	1.0902	0.711182	-0.0322641	0.00582538
P01843	NaN	LAC1_MOUSE	Ig lambda-1 chain C region	Klotho / Vehicle	-0.200863	0.200863	0.87003	0.711182	0.0322347	0.0305011
P47879	Igfbp4	IBP4_MOUSE	Insulin-like growth factor-binding protein 4	Klotho / Vehicle	-0.0491668	0.0491668	0.966494	0.711182	0.0221384	-0.0661819
Q9R1P3	Psmb2	PSB2_MOUSE	Proteasome subunit beta type-2	Klotho / Vehicle	0.11281	0.11281	1.08133	0.711182	-0.0361352	0.0207038
Q61805	Lbp	LBP_MOUSE	Lipopolysaccharide-binding protein	Klotho / Vehicle	-0.386921	0.386921	0.76476	0.713351	0.0256327	0.031277
Q0KL02	Trio	TRIO_MOUSE	Triple functional domain protein	Klotho / Vehicle	-0.737778	0.737778	0.599662	0.713351	0.038719	0.013463
O35490	Bhmt	BHMT1_MOUSE	Betaine--homocysteine S-methyltransferase 1	Klotho / Vehicle	0.333591	0.333591	1.26015	0.717785	-0.0164472	0.0246261
P04104	Krt1	K2C1_MOUSE	Keratin, type II cytoskeletal 1	Klotho / Vehicle	1.67424	1.67424	3.19152	0.717785	-0.0553489	-0.0335894
O70570	Pigr	PIGR_MOUSE	Polymeric immunoglobulin receptor	Klotho / Vehicle	0.04071	0.04071	1.02862	0.720641	-0.0115675	-0.0232998
Q61129	Cfi	CFAI_MOUSE	Complement factor I	Klotho / Vehicle	0.0396821	0.0396821	1.02789	0.725067	-0.0274894	0.0960401
O89103	Cd93	C1QR1_MOUSE	Complement component C1q receptor	Klotho / Vehicle	-0.0528497	0.0528497	0.96403	0.728433	0.0151255	-0.100046
P29699	Ahsg	FETUA_MOUSE	Alpha-2-HS-glycoprotein	Klotho / Vehicle	-0.224586	0.224586	0.85584	0.731098	0.041191	0.0069262
Q8C7G5	Apoa5	APOA5_MOUSE	Apolipoprotein A-V	Klotho / Vehicle	0.0704691	0.0704691	1.05006	0.731098	-0.0141752	0.0492663
P01675;P01676;P01677;P01678	NaN	KV6A1_MOUSE;KV6A2_MOUSE;KV6A3_MOUSE;KV6A4_MOUSE	Ig kappa chain V-VI region XRPC 44;Ig kappa chain V-VI region XRPC 24;Ig kappa chain V-VI region TEPC 601/TEPC 191;Ig kappa chain V-VI region SAPC 10	Klotho / Vehicle	0.0522916	0.0522916	1.03691	0.731098	-0.00554413	0.0996842
Q61704	Itih3	ITIH3_MOUSE	Inter-alpha-trypsin inhibitor heavy chain H3	Klotho / Vehicle	-0.208894	0.208894	0.8652	0.731098	0.0216604	0.0446857
P14152	Mdh1	MDHC_MOUSE	Malate dehydrogenase, cytoplasmic	Klotho / Vehicle	0.757925	0.757925	1.69106	0.731098	-0.049586	-0.0602676
P52480	Pkm	KPYM_MOUSE	Pyruvate kinase PKM	Klotho / Vehicle	0.0849337	0.0849337	1.06064	0.731098	-0.018927	-0.0132793
O88947	F10	FA10_MOUSE	Coagulation factor X	Klotho / Vehicle	-0.0201502	0.0201502	0.98613	0.735951	0.0156103	0.0565989
P01898	H2-Q10	HA10_MOUSE	H-2 class I histocompatibility antigen, Q10 alpha chain	Klotho / Vehicle	0.0643171	0.0643171	1.04559	0.735951	-0.0746165	0.0505274
P03980	NaN	HVM48_MOUSE	Ig heavy chain V region TEPC 1017	Klotho / Vehicle	-0.0708922	0.0708922	0.952049	0.735951	0.011805	0.0347287
P01656	NaN	KV3A3_MOUSE	Ig kappa chain V-III region MOPC 70	Klotho / Vehicle	0.422172	0.422172	1.33994	0.735951	-0.0207576	0.00652297
Q8QZR4	Oaf	OAF_MOUSE	Out at first protein homolog	Klotho / Vehicle	-0.0361445	0.0361445	0.975258	0.735951	0.00960366	0.0289201
Q9DD06	Rarres2	RARR2_MOUSE	Retinoic acid receptor responder protein 2	Klotho / Vehicle	0.0329942	0.0329942	1.02313	0.735951	-0.00592733	-0.0648385
Q9WVA4	Tagln2	TAGL2_MOUSE	Transgelin-2	Klotho / Vehicle	0.668087	0.668087	1.58896	0.735951	-0.0665751	-0.0764138
A2AQ07	Tubb1	TBB1_MOUSE	Tubulin beta-1 chain	Klotho / Vehicle	0.982193	0.982193	1.97547	0.735951	-0.0873584	-0.0554715
P70389	Igfals	ALS_MOUSE	Insulin-like growth factor-binding protein complex acid labile subunit	Klotho / Vehicle	0.0251247	0.0251247	1.01757	0.737369	-0.0138247	0.00221395
P01899	H2-D1	HA11_MOUSE	H-2 class I histocompatibility antigen, D-B alpha chain	Klotho / Vehicle	0.206459	0.206459	1.15385	0.737988	-0.0834216	0.0285799
P11588	Mup1	MUP1_MOUSE	Major urinary protein 1	Klotho / Vehicle	-0.52233	0.52233	0.696247	0.738467	0.058725	-0.00609997
Q91X79	Cela1	CELA1_MOUSE	Chymotrypsin-like elastase family member 1	Klotho / Vehicle	0.0333138	0.0333138	1.02336	0.741675	-0.0092392	-0.00177258
Q8CG16	C1ra	C1RA_MOUSE	Complement C1r-A subcomponent	Klotho / Vehicle	-0.00284601	0.00284601	0.998029	0.744827	0.00098034	0.0079828
P11859	Agt	ANGT_MOUSE	Angiotensinogen	Klotho / Vehicle	0.112952	0.112952	1.08144	0.745398	-0.0706644	0.0493694
P15379	Cd44	CD44_MOUSE	CD44 antigen	Klotho / Vehicle	-0.225885	0.225885	0.85507	0.745398	0.018021	-0.0906569
P14426	H2-D1	HA13_MOUSE	H-2 class I histocompatibility antigen, D-K alpha chain	Klotho / Vehicle	0.260625	0.260625	1.198	0.745398	-0.0648627	0.00215171
Q91WP0	Masp2	MASP2_MOUSE	Mannan-binding lectin serine protease 2	Klotho / Vehicle	0.0408816	0.0408816	1.02874	0.745398	-0.0272096	-0.0117835
P16301	Lcat	LCAT_MOUSE	Phosphatidylcholine-sterol acyltransferase	Klotho / Vehicle	-0.0152049	0.0152049	0.989516	0.745398	0.0137689	-0.0233756
Q99LX0	Park7	PARK7_MOUSE	Protein/nucleic acid deglycase DJ-1	Klotho / Vehicle	0.471931	0.471931	1.38696	0.745398	-0.0381114	-0.0879013
Q62465	Vat1	VAT1_MOUSE	Synaptic vesicle membrane protein VAT-1 homolog	Klotho / Vehicle	0.19536	0.19536	1.14501	0.745398	-0.0393438	-0.0327499
P29788	Vtn	VTNC_MOUSE	Vitronectin	Klotho / Vehicle	-0.00798393	0.00798393	0.994481	0.745398	0.00496907	0.0304239
P23492	Pnp	PNPH_MOUSE	Purine nucleoside phosphorylase	Klotho / Vehicle	0.499849	0.499849	1.41407	0.745661	-0.0643934	-0.0770944
P33587	Proc	PROC_MOUSE	Vitamin K-dependent protein C	Klotho / Vehicle	0.0342464	0.0342464	1.02402	0.745661	-0.013078	0.0695551
Q8VCC2	Ces1	EST1_MOUSE	Liver carboxylesterase 1	Klotho / Vehicle	-0.228992	0.228992	0.853231	0.752895	0.0366014	-0.0488064
O55234	Psmb5	PSB5_MOUSE	Proteasome subunit beta type-5	Klotho / Vehicle	0.435961	0.435961	1.35281	0.752895	-0.0498079	0.0604797
Q9R098	Hgfac	HGFA_MOUSE	Hepatocyte growth factor activator	Klotho / Vehicle	0.06018	0.06018	1.0426	0.754563	-0.0248929	-0.048942
P01786	NaN	HVM17_MOUSE	Ig heavy chain V region MOPC 47A	Klotho / Vehicle	0.0350939	0.0350939	1.02462	0.754563	-0.00629593	0.0323084
Q00724	Rbp4	RET4_MOUSE	Retinol-binding protein 4	Klotho / Vehicle	0.0423357	0.0423357	1.02978	0.754563	-0.0159757	-0.0438595
P01783	NaN	HVM16_MOUSE	Ig heavy chain V region MOPC 21 (Fragment)	Klotho / Vehicle	-0.919883	0.919883	0.528552	0.75557	0.0354577	-0.0299495
Q6DFX2	Antxr2	ANTR2_MOUSE	Anthrax toxin receptor 2	Klotho / Vehicle	-0.161596	0.161596	0.894035	0.75579	0.0249521	0.0277192
Q91V80	Apof	APOF_MOUSE	Apolipoprotein F	Klotho / Vehicle	0.0342057	0.0342057	1.02399	0.75579	-0.00512399	0.0650772
Q05793	Hspg2	PGBM_MOUSE	Basement membrane-specific heparan sulfate proteoglycan core protein	Klotho / Vehicle	-0.0419418	0.0419418	0.971347	0.75579	0.00668853	-0.0340236
Q63880	Ces3a	EST3A_MOUSE	Carboxylesterase 3A	Klotho / Vehicle	-0.0599717	0.0599717	0.959283	0.75579	0.0431946	-0.0379181
Q9JHH6	Cpb2	CBPB2_MOUSE	Carboxypeptidase B2	Klotho / Vehicle	-0.20191	0.20191	0.869398	0.75579	0.0370163	0.0342993
Q80YC5	F12	FA12_MOUSE	Coagulation factor XII	Klotho / Vehicle	0.0245371	0.0245371	1.01715	0.75579	-0.0192585	-0.019652
P01751;P01754	Ighv1-72;Ighv1-62-3	HVM07_MOUSE;HVM10_MOUSE	Ig heavy chain V region B1-8/186-2;Ig heavy chain V region 1-62-3	Klotho / Vehicle	-0.0294133	0.0294133	0.979819	0.75579	0.00834338	-0.00953697
P01674	NaN	KV3AM_MOUSE	Ig kappa chain V-III region PC 2154	Klotho / Vehicle	-0.132703	0.132703	0.912121	0.75579	0.0122237	0.0194581
P34884	Mif	MIF_MOUSE	Macrophage migration inhibitory factor	Klotho / Vehicle	0.564904	0.564904	1.47929	0.75579	-0.0525241	-0.0865351
P97290	Serping1	IC1_MOUSE	Plasma protease C1 inhibitor	Klotho / Vehicle	0.0520369	0.0520369	1.03673	0.75579	-0.0306128	0.0641975
P20065	Tmsb4x	TYB4_MOUSE	Thymosin beta-4	Klotho / Vehicle	0.329349	0.329349	1.25645	0.75579	-0.049296	-0.0778751
P06909	Cfh	CFAH_MOUSE	Complement factor H	Klotho / Vehicle	0.0149882	0.0149882	1.01044	0.756626	-0.0087255	0.0334625
P01627	Gm5153	KV2A2_MOUSE	Ig kappa chain V-II region VKappa167	Klotho / Vehicle	0.00278307	0.00278307	1.00193	0.756626	-0.000208533	0.00258636
P07759	Serpina3k	SPA3K_MOUSE	Serine protease inhibitor A3K	Klotho / Vehicle	-0.0834129	0.0834129	0.943822	0.756626	0.0378722	-0.0113043
Q9Z1R3	Apom	APOM_MOUSE	Apolipoprotein M	Klotho / Vehicle	-0.00632113	0.00632113	0.995628	0.758305	0.00381029	0.0722327
Q8CFG8	C1sb	CS1B_MOUSE	Complement C1s-B subcomponent	Klotho / Vehicle	0.0351104	0.0351104	1.02464	0.758305	-0.010019	0.0169349
P11152	Lpl	LIPL_MOUSE	Lipoprotein lipase	Klotho / Vehicle	2.0796	2.0796	4.2269	0.758305	-0.0560201	-0.0424747
O08677	Kng1	KNG1_MOUSE	Kininogen-1	Klotho / Vehicle	-0.0332718	0.0332718	0.977202	0.75853	0.0268612	0.0415441
P47878	Igfbp3	IBP3_MOUSE	Insulin-like growth factor-binding protein 3	Klotho / Vehicle	0.00797231	0.00797231	1.00554	0.758626	-0.00349239	-0.0236826
Q07079	Igfbp5	IBP5_MOUSE	Insulin-like growth factor-binding protein 5	Klotho / Vehicle	-0.205521	0.205521	0.867226	0.766537	0.0189673	0.0188371
P01642	Gm10881	KV5A9_MOUSE	Ig kappa chain V-V region L7 (Fragment)	Klotho / Vehicle	0.0390841	0.0390841	1.02746	0.770128	-0.00487317	0.0347429
Q71KU9	Fgl1	FGL1_MOUSE	Fibrinogen-like protein 1	Klotho / Vehicle	-0.248192	0.248192	0.841951	0.774732	0.0139862	0.0376479
P03995;Q9DCV7;Q9Z2T6	Gfap;Krt7;Krt85	GFAP_MOUSE;K2C7_MOUSE;KRT85_MOUSE	Glial fibrillary acidic protein;Keratin, type II cytoskeletal 7;Keratin, type II cuticular Hb5	Klotho / Vehicle	1.26524	1.26524	2.40368	0.775297	-0.0536773	-0.0471833
O88998	Olfm1	NOE1_MOUSE	Noelin	Klotho / Vehicle	-0.0712702	0.0712702	0.9518	0.775297	0.00773436	-0.0549602
P11680	Cfp	PROP_MOUSE	Properdin	Klotho / Vehicle	0.0408129	0.0408129	1.02869	0.775297	-0.0161606	0.0109713
P07309	Ttr	TTHY_MOUSE	Transthyretin	Klotho / Vehicle	0.0764575	0.0764575	1.05443	0.775297	-0.0218826	0.000673618
Q8R1U2	Cgref1	CGRE1_MOUSE	Cell growth regulator with EF hand domain protein 1	Klotho / Vehicle	0.0687517	0.0687517	1.04881	0.776509	-0.00934795	0.0162027
Q8R242	Ctbs	DIAC_MOUSE	Di-N-acetylchitobiase	Klotho / Vehicle	0.146249	0.146249	1.10669	0.776509	-0.0374548	-0.0127053
O08709	Prdx6	PRDX6_MOUSE	Peroxiredoxin-6	Klotho / Vehicle	0.432795	0.432795	1.34985	0.776509	-0.0601194	-0.0656035
P37804	Tagln	TAGL_MOUSE	Transgelin	Klotho / Vehicle	0.334483	0.334483	1.26093	0.776509	-0.0143052	0.0375843
P01633	Igk-V19-17	KV5A1_MOUSE	Ig kappa chain V19-17	Klotho / Vehicle	0.0581098	0.0581098	1.0411	0.780475	-0.00807129	0.0154761
Q8R121	Serpina10	ZPI_MOUSE	Protein Z-dependent protease inhibitor	Klotho / Vehicle	-0.0685495	0.0685495	0.953596	0.783129	0.0176389	0.0355923
P50247	Ahcy	SAHH_MOUSE	Adenosylhomocysteinase	Klotho / Vehicle	0.557336	0.557336	1.47155	0.78569	-0.0470102	-0.0544483
P49182	Serpind1	HEP2_MOUSE	Heparin cofactor 2	Klotho / Vehicle	-0.0723144	0.0723144	0.951111	0.786219	0.064632	-0.0476608
O09061	Psmb1	PSB1_MOUSE	Proteasome subunit beta type-1	Klotho / Vehicle	0.162511	0.162511	1.11923	0.786219	-0.103648	0.00997134
Q3SXB8	Colec11	COL11_MOUSE	Collectin-11	Klotho / Vehicle	0.0255884	0.0255884	1.01789	0.787998	-0.00977427	-0.0344408
Q01853	Vcp	TERA_MOUSE	Transitional endoplasmic reticulum ATPase	Klotho / Vehicle	0.610583	0.610583	1.52688	0.787998	-0.0677333	-0.0697326
Q08761	Pros1	PROS_MOUSE	Vitamin K-dependent protein S	Klotho / Vehicle	-0.0171996	0.0171996	0.988149	0.787998	0.00679702	0.0720028
O08529	Capn2	CAN2_MOUSE	Calpain-2 catalytic subunit	Klotho / Vehicle	0.224864	0.224864	1.16867	0.793055	-0.0230953	-0.0537174
P08113	Hsp90b1	ENPL_MOUSE	Endoplasmin	Klotho / Vehicle	-0.286402	0.286402	0.819944	0.793055	0.0534503	-0.0502718
P18524	NaN	HVM53_MOUSE	Ig heavy chain V region RF	Klotho / Vehicle	-0.430604	0.430604	0.741951	0.793055	0.0376238	-0.0420971
P01630	NaN	KV2A6_MOUSE	Ig kappa chain V-II region 7S34.1	Klotho / Vehicle	-0.547583	0.547583	0.684166	0.793055	0.0604265	-0.0589199
P01652	NaN	KV5AK_MOUSE	Ig kappa chain V-V region J606	Klotho / Vehicle	1.18739	1.18739	2.2774	0.793055	-0.0549785	0.0643437
Q61781	Krt14	K1C14_MOUSE	Keratin, type I cytoskeletal 14	Klotho / Vehicle	1.8516	1.8516	3.60901	0.793055	-0.0372107	0.000297394
P08071	Ltf	TRFL_MOUSE	Lactotransferrin	Klotho / Vehicle	-0.221218	0.221218	0.857841	0.793055	0.0215873	0.0240595
P00688	Amy2	AMYP_MOUSE	Pancreatic alpha-amylase	Klotho / Vehicle	0.0407849	0.0407849	1.02867	0.793055	-0.0111115	0.0107135
O70250	Pgam2	PGAM2_MOUSE	Phosphoglycerate mutase 2	Klotho / Vehicle	0.659347	0.659347	1.57937	0.793055	-0.0679533	-0.0322569
Q01279	Egfr	EGFR_MOUSE	Epidermal growth factor receptor	Klotho / Vehicle	-0.097335	0.097335	0.934758	0.793292	0.0653087	-0.0401077
P01810	NaN	HVM40_MOUSE	Ig heavy chain V region J539	Klotho / Vehicle	-0.667204	0.667204	0.629726	0.793292	0.0294516	-0.0350773
P04940	NaN	KV6A6_MOUSE	Ig kappa chain V-VI region NQ2-17.4.1	Klotho / Vehicle	0.0968822	0.0968822	1.06946	0.793292	-0.0130964	0.0745116
Q6IFZ6	Krt77	K2C1B_MOUSE	Keratin, type II cytoskeletal 1b	Klotho / Vehicle	1.36562	1.36562	2.57688	0.793292	-0.0537274	-0.0382693
P45700	Man1a1	MA1A1_MOUSE	Mannosyl-oligosaccharide 1,2-alpha-mannosidase IA	Klotho / Vehicle	0.0415955	0.0415955	1.02925	0.793292	-0.0223215	0.0416936
P28665	Mug1	MUG1_MOUSE	Murinoglobulin-1	Klotho / Vehicle	-0.118486	0.118486	0.921154	0.793292	0.0456327	-0.0635979
Q61207	Psap	SAP_MOUSE	Prosaposin	Klotho / Vehicle	-0.00251954	0.00251954	0.998255	0.793292	0.000706117	-0.00587671
P70428	Ext2	EXT2_MOUSE	Exostosin-2	Klotho / Vehicle	-0.367027	0.367027	0.775379	0.795347	0.0249799	-0.00488469
P43025	Clec3b	TETN_MOUSE	Tetranectin	Klotho / Vehicle	-0.0277761	0.0277761	0.980931	0.797358	0.0100242	-0.0667686
P33622	Apoc3	APOC3_MOUSE	Apolipoprotein C-III	Klotho / Vehicle	-0.0540504	0.0540504	0.963228	0.799664	0.013589	0.0571721
P01887	B2m	B2MG_MOUSE	Beta-2-microglobulin	Klotho / Vehicle	-0.00582658	0.00582658	0.995969	0.799664	0.00310846	-0.0426263
O70370	Ctss	CATS_MOUSE	Cathepsin S	Klotho / Vehicle	0.273934	0.273934	1.2091	0.799664	-0.0775499	0.0343857
P70375	F7	FA7_MOUSE	Coagulation factor VII	Klotho / Vehicle	-0.021671	0.021671	0.985091	0.799664	0.0107456	0.0406703
P12710	Fabp1	FABPL_MOUSE	Fatty acid-binding protein, liver	Klotho / Vehicle	-0.611606	0.611606	0.654468	0.799664	0.0300725	-0.0452702
P01654	NaN	KV3A1_MOUSE	Ig kappa chain V-III region PC 2880/PC 1229	Klotho / Vehicle	0.0501089	0.0501089	1.03534	0.799664	-0.00360171	0.000145493
Q9D1H9	Mfap4	MFAP4_MOUSE	Microfibril-associated glycoprotein 4	Klotho / Vehicle	-0.083304	0.083304	0.943894	0.799664	0.0146266	-0.0493777
Q8BHN3	Ganab	GANAB_MOUSE	Neutral alpha-glucosidase AB	Klotho / Vehicle	0.10218	0.10218	1.07339	0.799664	-0.0384691	0.0737662
P49722	Psma2	PSA2_MOUSE	Proteasome subunit alpha type-2	Klotho / Vehicle	0.0668902	0.0668902	1.04746	0.799664	-0.0203815	0.0228094

## Sheet: S_Table_2_PF4_SideEffect
	Supplementary Table 2. Kidney function, liver function, coagulation profiles, and blood counts following daily PF4 treatment for 20 days – in young and aging mice (male, age 5 months and 19 months, in all groups except for weight changes: male, age 3-5 months and 17-20 months)
	Parameter		Young Veh	Young mPF4	P value	Aging Veh	Aging mPF4	P value	Two-Way ANOVA
	Weight	(g)	0.36 ± 0.68	0.39 ± 0.73	0.89	-0.09 ± 1.27	0.19 ± 1.14	0.811	Age
	changes		(18 mice)	(17 mice)		(15 mice)	(15 mice)		*P=0.037
	Kidney	BUN (mg/dL)	26.60 ± 3.36	27.60 ±0.89	0.488	52.75 ± 14.93	30.00 ± 10.22	*0.029	Interaction
			(5 mice)	(5 mice)		(4 mice)	(5 mice)		*P=0.010
		Creatinine	0.12 ± 0.04	0.16 ± 0.05	0.356	0.48 ±0.15	0.22 ± 0.08	*0.012	Interaction
		(mg/dL)	(5 mice)	(5 mice)		(4 mice)	(5 mice)		*P=0.002
	Liver	ALP	58.00 ± 8.63	58.00 ± 3.74	0.91	95.50 ± 42.04	77.00 ± 18.34	0.66	Age
		(U/L)	(5 mice)	(5 mice)		(4 mice)	(5 mice)		*P=0.013
		AST	58.80 ± 20.91	71.40 ±39.72	0.437	221.50 ± 147.56	88.80 ± 46.04	0.12	Interaction
		(U/L)	(5 mice)	(5 mice)		(4 mice)	(5 mice)		*P=0.049
		ALT	23.00 ± 3.32	23.80 ± 4.97	0.438	44.25 ± 6.18	50.80 ± 37.44	0.709	Age
		(U/L)	(5 mice)	(5 mice)		(4 mice)	(5 mice)		*P=0.018
	Coagulation	PT	14.15 ±1.00	13.44 ± 1.18	0.37	12.78 ± 0.36	12.45 ± 0.53	0.37	Age
		(in seconds)	(4 mice)	(5 mice)		(4 mice)	(4 mice)		*P=0.015
		PTT	33.48 ± 4.34	34.72 ± 4.66	0.69	37.50 ± 2.79	34.53 ± 6.60	0.69	ns
		(in seconds)	(4 mice)	(5 mice)		(4 mice)	(4 mice)
	CBC	WBC (K/mL)	2.40 ± 0.45	2.70 ± 1.18	0.614	3.23 ± 2.18	4.60 ± 2.13	0.402	ns
			(5 mice)	(4 mice)		(4 mice)	(4 mice)
		RBC (M/mL)	9.18 ± 0.28	9.07 ± 0.27	0.569	8.41 ± 0.44	9.47 ± 0.70	0.08	Interaction
			(5 mice)	(4 mice)		(4 mice)	(4 mice)		*P=0.018
		Platelet Count (K/mL)	981.00 ± 122.75	881.75 ± 209.27	0.4	1232.75 ± 265.04	971.50 ± 246.23	0.4	ns
			(5 mice)	(4 mice)		(4 mice)	(4 mice)
	Data are presented as means ± SD (Benjamini & Hochberg)
	BUN: blood urea nitrogen
	ALP: alkaline phosphatase
	AST: aspartate transaminase
	ALT: alanine transaminase
	PT: prothrombin time
	PTT: partial thromboplastin time
	CBC: complete blood count
	WBC: white blood cell
	RBC: red blood cell

## Sheet: S_Table_3_AgingDEG
Supplementary Table 3. Genes (670) that are differentially expressed in the aging hippocampus to the young hippocampus (linked to Extended Fig 9)
gene_symbol	gene_id		baseMean	log2FoldChange	lfcSE	stat	pvalue	padj
Akap11	ENSMUSG00000022016		2755.71	0.347948	0.0288523	12.0596	1.73e-33	3.03e-29
Kif1b	ENSMUSG00000063077		4553.52	0.252864	0.0295034	8.57068	1.03e-17	9.02e-14
Spag6	ENSMUSG00000037708		44.4437	0.92909	0.111271	8.34983	6.84e-17	4e-13
Map2	ENSMUSG00000015222		6639.61	0.211691	0.0256014	8.26874	1.35e-16	5.93e-13
Arhgef9	ENSMUSG00000025656		1863.96	0.329034	0.0422884	7.78071	7.21e-15	2.53e-11
Hivep2	ENSMUSG00000015501		1447.45	0.285848	0.0369126	7.74391	9.64e-15	2.82e-11
Gm14412			53.34	0.965146	0.129887	7.43063	1.08e-13	2.37e-10
Lsamp	ENSMUSG00000061080		2435.44	0.222195	0.029885	7.43501	1.05e-13	2.37e-10
Zfp106	ENSMUSG00000027288		1787.29	0.241373	0.0331387	7.28374	3.25e-13	6.33e-10
Dlg2	ENSMUSG00000052572		1492.64	0.406518	0.0559906	7.26047	3.86e-13	6.76e-10
Pdia4	ENSMUSG00000025823		562.453	-0.521858	0.0744459	-7.0099	2.38e-12	3.8e-09
Setx	ENSMUSG00000043535		540.431	0.376545	0.0547238	6.88081	5.95e-12	8.7e-09
Syne1	ENSMUSG00000096054		4432.78	0.214335	0.031211	6.86729	6.54e-12	8.82e-09
Spag9	ENSMUSG00000020859		1952.27	0.249476	0.0372682	6.69408	2.17e-11	2.72e-08
Ints6l	ENSMUSG00000035967		372.641	0.339145	0.0513798	6.60075	4.09e-11	4.78e-08
Slc24a2	ENSMUSG00000037996		3262.59	0.286343	0.0436366	6.562	5.31e-11	5.82e-08
Slc7a14	ENSMUSG00000069072		1712.49	0.324983	0.0497357	6.5342	6.39e-11	6.6e-08
Zkscan16	ENSMUSG00000038630		150.066	0.500505	0.077334	6.472	9.67e-11	8.94e-08
Gm47477			71.9812	0.602275	0.0930619	6.47176	9.69e-11	8.94e-08
Pafah1b1	ENSMUSG00000020745		1414.03	0.282182	0.0437933	6.44349	1.17e-10	1.02e-07
Gm42664			78.7796	0.968069	0.15085	6.41743	1.39e-10	1.16e-07
C4b	ENSMUSG00000073418		511.542	0.9779	0.152943	6.39388	1.62e-10	1.29e-07
Plec	ENSMUSG00000022565		861.612	0.291597	0.0458098	6.36538	1.95e-10	1.48e-07
Lmo7	ENSMUSG00000033060		859.299	0.28552	0.0450609	6.33631	2.35e-10	1.72e-07
Enah	ENSMUSG00000022995		1365.18	0.216918	0.0343407	6.31664	2.67e-10	1.8e-07
Ddx6	ENSMUSG00000032097		542.81	0.455403	0.0720336	6.32209	2.58e-10	1.8e-07
2610507B11Rik	ENSMUSG00000010277		2084.63	0.239801	0.0382799	6.26441	3.74e-10	2.26e-07
Pcdhb9	ENSMUSG00000051242		217.878	0.523464	0.0834954	6.26937	3.63e-10	2.26e-07
Mecp2	ENSMUSG00000031393		827.115	0.275021	0.0438504	6.27179	3.57e-10	2.26e-07
Rreb1	ENSMUSG00000039087		345.827	0.475469	0.0763117	6.23062	4.65e-10	2.72e-07
Tmem106b	ENSMUSG00000029571		2099.59	0.288234	0.046591	6.18649	6.15e-10	3.37e-07
Adarb2	ENSMUSG00000052551		488.835	0.33824	0.0546456	6.1897	6.03e-10	3.37e-07
Gm37628			107.661	0.546529	0.0884979	6.17562	6.59e-10	3.5e-07
Slc1a2	ENSMUSG00000005089		14005.2	0.18892	0.0306789	6.15797	7.37e-10	3.8e-07
Dgkb	ENSMUSG00000036095		2025.14	0.27626	0.0456147	6.05639	1.39e-09	6.97e-07
Pcdhb6	ENSMUSG00000051678		51.701	0.6558	0.108853	6.02462	1.7e-09	8.26e-07
Arhgap21	ENSMUSG00000036591		1216.36	0.270399	0.0450928	5.9965	2.02e-09	9.55e-07
Gm26899			668.454	0.423666	0.0707496	5.98825	2.12e-09	9.79e-07
Neto1	ENSMUSG00000050321		1198.07	0.306462	0.051234	5.98162	2.21e-09	9.93e-07
A830036E02Rik	ENSMUSG00000084890		135.834	0.492217	0.0823493	5.97718	2.27e-09	9.95e-07
Tjp1	ENSMUSG00000030516		367.742	0.322167	0.0541482	5.94972	2.69e-09	1.15e-06
Herc1	ENSMUSG00000038664		2164.29	0.230457	0.0399814	5.7641	8.21e-09	3.43e-06
Gm37602			354.038	0.552146	0.0973636	5.67097	1.42e-08	5.79e-06
Luc7l2	ENSMUSG00000029823		916.888	0.264388	0.0469907	5.62639	1.84e-08	7.33e-06
B430305J03Rik			420.155	0.310256	0.055595	5.58065	2.4e-08	9.34e-06
Pcdhb13	ENSMUSG00000047307		69.3448	0.566554	0.101648	5.57372	2.49e-08	9.5e-06
Cdc42bpa	ENSMUSG00000026490		2301.37	0.274264	0.04925	5.56881	2.56e-08	9.57e-06
Rlf	ENSMUSG00000049878		464.128	0.26864	0.0483821	5.55246	2.82e-08	1.01e-05
Ppp1r9a	ENSMUSG00000032827		1881.7	0.245104	0.0441233	5.55498	2.78e-08	1.01e-05
Akap6	ENSMUSG00000061603		1537.21	0.226588	0.0408339	5.54901	2.87e-08	1.01e-05
Myo9a	ENSMUSG00000039585		1087.9	0.253465	0.0458117	5.53275	3.15e-08	1.08e-05
Zfp945	ENSMUSG00000059142		201.817	0.399817	0.0724404	5.51925	3.4e-08	1.15e-05
Macf1	ENSMUSG00000028649		2094.3	0.249199	0.0452406	5.50831	3.62e-08	1.2e-05
9530026P05Rik	ENSMUSG00000097462		28.5727	0.736407	0.135955	5.41654	6.08e-08	1.97e-05
Anp32a	ENSMUSG00000032249		435.153	0.312124	0.0581136	5.37094	7.83e-08	2.5e-05
Ano3	ENSMUSG00000074968		1330.28	0.264362	0.0494532	5.3457	9.01e-08	2.82e-05
Gm16185			36.7326	0.680186	0.127694	5.32668	1e-07	3.08e-05
Gm42772			267.233	0.360614	0.0678175	5.31742	1.05e-07	3.18e-05
Gm43312			17.7859	0.942021	0.177876	5.29595	1.18e-07	3.52e-05
Erbin	ENSMUSG00000021709		626.828	0.351011	0.0664647	5.28116	1.28e-07	3.75e-05
Zeb2	ENSMUSG00000026872		2232.52	0.23363	0.0444238	5.25911	1.45e-07	4.16e-05
Raph1	ENSMUSG00000026014		467.651	0.301525	0.0573721	5.2556	1.48e-07	4.17e-05
Unc80	ENSMUSG00000055567		1732.55	0.241357	0.0461538	5.22941	1.7e-07	4.64e-05
Gm9946			10.0825	1.10169	0.210766	5.2271	1.72e-07	4.64e-05
Robo2	ENSMUSG00000052516		870.827	0.210046	0.04018	5.22763	1.72e-07	4.64e-05
A530053G22Rik	ENSMUSG00000046764		7.08918	1.61199	0.308641	5.22287	1.76e-07	4.68e-05
Megf9	ENSMUSG00000039270		1715.41	0.230908	0.0444226	5.19798	2.01e-07	5.27e-05
Rabgap1l	ENSMUSG00000026721		1404.37	0.250583	0.0485258	5.16391	2.42e-07	6.24e-05
Cpeb4	ENSMUSG00000020300		776.069	0.247897	0.0480836	5.15553	2.53e-07	6.43e-05
Gm43485			39.4107	0.662754	0.128822	5.14473	2.68e-07	6.71e-05
Mycbp2	ENSMUSG00000033004		2671.19	0.187214	0.0364383	5.13784	2.78e-07	6.86e-05
Apc	ENSMUSG00000005871		2137.72	0.340119	0.0662969	5.13024	2.89e-07	7.05e-05
Aak1	ENSMUSG00000057230		2882.72	0.272601	0.053194	5.12465	2.98e-07	7.16e-05
Pcm1	ENSMUSG00000031592		791.493	0.200473	0.0391955	5.11469	3.14e-07	7.45e-05
Myo6	ENSMUSG00000033577		1518.58	0.182553	0.036072	5.06081	4.17e-07	9.76e-05
B230334C09Rik			1096.66	0.22366	0.044385	5.0391	4.68e-07	0.000107901
Ank2	ENSMUSG00000032826		5078.06	0.166883	0.0332206	5.02348	5.07e-07	0.000115544
Epc2	ENSMUSG00000069495		249.971	0.274583	0.0553798	4.95818	7.12e-07	0.000159949
Rtn4	ENSMUSG00000020458		3063.35	0.159774	0.032329	4.94212	7.73e-07	0.000171507
Insr	ENSMUSG00000005534		323.294	0.270097	0.054725	4.93553	7.99e-07	0.000173017
Kat6b	ENSMUSG00000021767		502.468	0.348308	0.070548	4.93718	7.93e-07	0.000173017
Pmp22	ENSMUSG00000018217		291.752	0.30098	0.0613571	4.90538	9.32e-07	0.000194627
Slc4a7	ENSMUSG00000021733		618.14	0.249321	0.0508241	4.90556	9.32e-07	0.000194627
Pcdhb11	ENSMUSG00000051486		73.777	0.569645	0.116094	4.90675	9.26e-07	0.000194627
St18	ENSMUSG00000033740		429.946	0.303739	0.0620554	4.89463	9.85e-07	0.000199798
Gm16551	ENSMUSG00000066477		7.99113	1.4504	0.296403	4.89334	9.91e-07	0.000199798
Dnajc13	ENSMUSG00000032560		366.293	0.256416	0.0523857	4.89478	9.84e-07	0.000199798
Gm43317			35.0387	0.812026	0.166065	4.88981	1.01e-06	0.000201102
Mef2a	ENSMUSG00000030557		2074.9	0.147669	0.0302806	4.8767	1.08e-06	0.000212519
Gpr17	ENSMUSG00000052229		198.746	-0.556701	0.114344	-4.86866	1.12e-06	0.000218882
Dmd	ENSMUSG00000045103		1070.46	0.250113	0.0514463	4.86163	1.16e-06	0.000224317
Nkain2	ENSMUSG00000069670		144.159	0.355646	0.0733989	4.84538	1.26e-06	0.000240826
Hectd4	ENSMUSG00000042744		1444.45	0.191108	0.0394942	4.83888	1.31e-06	0.00024616
Nav1	ENSMUSG00000009418		1011.77	0.202929	0.0420152	4.8299	1.37e-06	0.000254797
Lag3	ENSMUSG00000030124		65.0295	0.610564	0.126479	4.8274	1.38e-06	0.000255293
Pcdhb14	ENSMUSG00000044043		117.997	0.369328	0.0767394	4.81276	1.49e-06	0.000271868
Zfp445	ENSMUSG00000047036		1119.43	0.183986	0.0382526	4.80976	1.51e-06	0.000273144
Arfgef3	ENSMUSG00000019852		1250.51	0.19549	0.0407523	4.79703	1.61e-06	0.000288107
Laptm5	ENSMUSG00000028581		407.776	0.270883	0.056508	4.7937	1.64e-06	0.000289966
Cables1	ENSMUSG00000040957		241.368	-0.420013	0.0880631	-4.76946	1.85e-06	0.000323873
Sptbn1	ENSMUSG00000020315		5580.7	0.11859	0.0251247	4.72004	2.36e-06	0.000409339
Dpy19l4	ENSMUSG00000045205		174.726	0.323696	0.0687428	4.70881	2.49e-06	0.000428304
Gm43188			196.778	0.423531	0.0900023	4.70578	2.53e-06	0.0004305
Sec16a	ENSMUSG00000026924		518.129	0.24888	0.0529291	4.70213	2.57e-06	0.000434043
Arntl	ENSMUSG00000055116		372.634	0.244198	0.0520497	4.69163	2.71e-06	0.000452589
2023-03-01	ENSMUSG00000036469		567.213	0.230197	0.0493305	4.66643	3.06e-06	0.000506931
Fnbp1	ENSMUSG00000075415		1323.94	0.2181	0.0470934	4.63121	3.64e-06	0.000595674
Cnot1	ENSMUSG00000036550		533.371	0.254527	0.0552803	4.6043	4.14e-06	0.000671871
Slc16a7	ENSMUSG00000020102		287.328	0.303236	0.0659368	4.59889	4.25e-06	0.000678137
Kalrn	ENSMUSG00000061751		2995.92	0.212802	0.0462759	4.59854	4.25e-06	0.000678137
Dst	ENSMUSG00000026131		2143.97	0.210159	0.0457775	4.59088	4.41e-06	0.000697192
Camk1d	ENSMUSG00000039145		1853.91	0.213283	0.0465256	4.58421	4.56e-06	0.000713398
Wnk1	ENSMUSG00000045962		1286.49	0.18802	0.041132	4.57114	4.85e-06	0.000752627
Elmod1	ENSMUSG00000041986		814.135	0.294994	0.0645779	4.56803	4.92e-06	0.000757187
Vps13d	ENSMUSG00000020220		444.301	0.189824	0.0416007	4.56299	5.04e-06	0.000768876
Secisbp2l	ENSMUSG00000035093		1192.26	0.190292	0.0418308	4.54908	5.39e-06	0.000814375
Gm20649			22.4505	0.76154	0.16748	4.54704	5.44e-06	0.000815277
Gda	ENSMUSG00000058624		535.465	0.271071	0.0596716	4.54271	5.55e-06	0.000825166
Phc3	ENSMUSG00000037652		455.807	0.30422	0.0670018	4.54047	5.61e-06	0.000826979
Rad51ap2	ENSMUSG00000086022		23.7736	0.748443	0.165338	4.52675	5.99e-06	0.000872047
Pcdhb2	ENSMUSG00000051599		18.0089	0.859989	0.190022	4.52575	6.02e-06	0.000872047
Sacs	ENSMUSG00000048279		570.858	0.269866	0.0597534	4.51634	6.29e-06	0.000904229
Gabrb1	ENSMUSG00000029212		1920.65	0.159659	0.0354499	4.50379	6.68e-06	0.000951522
Prom1	ENSMUSG00000029086		136.78	-0.372552	0.0828039	-4.49921	6.82e-06	0.000960754
Nin	ENSMUSG00000021068		461.291	0.198266	0.0440756	4.49831	6.85e-06	0.000960754
Gm43829			84.1551	0.436543	0.0972844	4.48729	7.21e-06	0.00100378
Setd2	ENSMUSG00000044791		631.692	0.202883	0.0452919	4.47944	7.48e-06	0.00103317
Mospd3	ENSMUSG00000037221		120.305	-0.319414	0.0713549	-4.47642	7.59e-06	0.00103974
Nf1	ENSMUSG00000020716		636.166	0.180015	0.040267	4.47052	7.8e-06	0.00105237
Ncam2	ENSMUSG00000022762		628.576	0.313771	0.0701757	4.47122	7.78e-06	0.00105237
Unc5c	ENSMUSG00000059921		480.444	0.197611	0.0443737	4.45334	8.45e-06	0.00111954
Rps8	ENSMUSG00000047675		61.6187	-0.522991	0.117459	-4.45252	8.49e-06	0.00111954
Tnfsf13b	ENSMUSG00000031497		14.2244	0.919482	0.206515	4.45238	8.49e-06	0.00111954
Slc6a6	ENSMUSG00000030096		1285.57	0.213091	0.0479454	4.44446	8.81e-06	0.00115291
Aspa	ENSMUSG00000020774		220.654	0.380794	0.0857706	4.43967	9.01e-06	0.00117011
Gm43047			114.387	0.455574	0.103011	4.4226	9.75e-06	0.00125723
Rgs5	ENSMUSG00000026678		473.239	0.288804	0.0654523	4.41243	1.02e-05	0.00130813
Znhit6	ENSMUSG00000074182		95.8682	0.343801	0.0779473	4.41068	1.03e-05	0.00130919
Lrp1b	ENSMUSG00000049252		952.514	0.239654	0.0544354	4.40254	1.07e-05	0.00133989
Atp2b1	ENSMUSG00000019943		11013.6	0.177893	0.0404037	4.40288	1.07e-05	0.00133989
Adra2a	ENSMUSG00000033717		84.96	-0.672085	0.153246	-4.38567	1.16e-05	0.00143781
Pde7b	ENSMUSG00000019990		156.856	0.313308	0.0714846	4.38287	1.17e-05	0.00144616
Ash1l	ENSMUSG00000028053		1483.68	0.216008	0.0493791	4.37448	1.22e-05	0.00149239
Chd7	ENSMUSG00000041235		243.082	0.294247	0.0672951	4.37249	1.23e-05	0.00149564
Nbea	ENSMUSG00000027799		2570.1	0.254604	0.0582615	4.37002	1.24e-05	0.00150219
Onecut1	ENSMUSG00000043013		35.395	0.678641	0.155358	4.36823	1.25e-05	0.00150418
Synj1	ENSMUSG00000022973		3512.75	0.144458	0.0332006	4.35106	1.35e-05	0.00161591
Pgm2l1	ENSMUSG00000030729		2724.08	0.231325	0.0533396	4.33683	1.45e-05	0.00170906
Sik1	ENSMUSG00000024042		41.3119	-0.693585	0.159968	-4.33579	1.45e-05	0.00170906
Pisd	ENSMUSG00000023452		867.809	0.223926	0.05168	4.33293	1.47e-05	0.00171984
Cpd	ENSMUSG00000020841		731.595	0.228153	0.0527036	4.32899	1.5e-05	0.0017393
A230001M10Rik	ENSMUSG00000105891		27.4528	0.632687	0.146298	4.32465	1.53e-05	0.00176219
Mphosph9	ENSMUSG00000038126		239.76	0.232539	0.0538774	4.31609	1.59e-05	0.00181475
Huwe1	ENSMUSG00000025261		1246.24	0.190867	0.0442304	4.31528	1.59e-05	0.00181475
Pid1	ENSMUSG00000045658		571.598	-0.204406	0.0474804	-4.30507	1.67e-05	0.00185777
Kif5c	ENSMUSG00000026764		6055.43	0.168432	0.0391041	4.30728	1.65e-05	0.00185777
Rere	ENSMUSG00000039852		872.584	0.279574	0.0649503	4.30443	1.67e-05	0.00185777
H2-D1	ENSMUSG00000073411		553.242	0.351604	0.0816544	4.306	1.66e-05	0.00185777
C1qb	ENSMUSG00000036905		439.347	0.280523	0.065639	4.27372	1.92e-05	0.00211979
AC127249.1			238.014	0.271468	0.0636192	4.26707	1.98e-05	0.0021703
Osbpl6	ENSMUSG00000042359		654.114	0.248903	0.0584077	4.26147	2.03e-05	0.00219796
Slc12a6	ENSMUSG00000027130		684.123	0.185178	0.0434428	4.26258	2.02e-05	0.00219796
Fam135b	ENSMUSG00000036800		639.837	0.195988	0.0460447	4.25647	2.08e-05	0.00223388
Gm42769			215.445	0.428768	0.100939	4.24781	2.16e-05	0.00230785
Cacna2d1	ENSMUSG00000040118		1769.67	0.161806	0.0383204	4.22245	2.42e-05	0.00250712
Gm48138			8.16192	1.04402	0.246965	4.22738	2.36e-05	0.00250712
Gfra2	ENSMUSG00000022103		201.401	-0.364777	0.0863382	-4.22497	2.39e-05	0.00250712
Pcdhb16	ENSMUSG00000047910		140.287	0.414051	0.0979753	4.22607	2.38e-05	0.00250712
Usp9x	ENSMUSG00000031010		861.467	0.267373	0.0633182	4.22269	2.41e-05	0.00250712
Gm43046			101.677	0.420088	0.0996242	4.21673	2.48e-05	0.00255642
Zfp458	ENSMUSG00000055480		123.429	0.463859	0.110281	4.20616	2.6e-05	0.00266319
Suco	ENSMUSG00000040297		340.248	0.207976	0.0494832	4.20297	2.63e-05	0.00268533
Mdn1	ENSMUSG00000058006		268.438	0.258165	0.0614729	4.19966	2.67e-05	0.00269591
Olfr46	ENSMUSG00000093942		10.7722	0.964925	0.229773	4.19947	2.68e-05	0.00269591
Acsl3	ENSMUSG00000032883		2121.63	-0.167583	0.0399487	-4.19495	2.73e-05	0.00271888
Skp1a	ENSMUSG00000036309		3974.64	-0.182976	0.0436116	-4.19558	2.72e-05	0.00271888
Gm45258			14.5351	0.819254	0.195367	4.19342	2.75e-05	0.00272191
Tmem88b	ENSMUSG00000073680		654.051	0.327621	0.0782075	4.18913	2.8e-05	0.0027583
Acss2	ENSMUSG00000027605		560.549	-0.177533	0.0423967	-4.18741	2.82e-05	0.00276367
Gm37005			34.1358	0.568518	0.135962	4.18145	2.9e-05	0.00279044
Akt3	ENSMUSG00000019699		947.505	0.218888	0.0523374	4.18225	2.89e-05	0.00279044
Pds5b	ENSMUSG00000034021		946.641	0.177472	0.0424372	4.182	2.89e-05	0.00279044
Iqcg	ENSMUSG00000035578		221.888	-0.332725	0.0797186	-4.17374	3e-05	0.00287081
Kctd21	ENSMUSG00000044952		133.415	-0.283522	0.0680331	-4.16741	3.08e-05	0.00293565
Dip2b	ENSMUSG00000023026		552.496	0.179242	0.0430961	4.15911	3.19e-05	0.00302785
Ddx46	ENSMUSG00000021500		544.259	0.157239	0.0378504	4.15421	3.26e-05	0.00307684
Cachd1	ENSMUSG00000028532		381.092	-0.315602	0.0760052	-4.15238	3.29e-05	0.00308506
Ly86	ENSMUSG00000021423		116.482	0.36892	0.088887	4.15044	3.32e-05	0.00309359
Upk1b	ENSMUSG00000049436		21.1457	0.67941	0.16374	4.14931	3.33e-05	0.00309359
Zyg11b	ENSMUSG00000034636		1477.66	0.167883	0.0405315	4.14204	3.44e-05	0.00317648
Otud6b	ENSMUSG00000040550		585.01	-0.18407	0.0444548	-4.1406	3.46e-05	0.00317973
Mgat4a	ENSMUSG00000026110		181.138	0.241923	0.0584722	4.1374	3.51e-05	0.00320766
Nav3	ENSMUSG00000020181		822.045	0.140093	0.0338902	4.13373	3.57e-05	0.00320914
Sptb	ENSMUSG00000021061		872.314	0.255127	0.061701	4.13489	3.55e-05	0.00320914
Pcdhb8	ENSMUSG00000045876		41.17	0.61969	0.149862	4.13507	3.55e-05	0.00320914
Mprip	ENSMUSG00000005417		2125.4	0.116025	0.0280945	4.12983	3.63e-05	0.00323104
A630036G19Rik			46.2814	0.759236	0.183793	4.13092	3.61e-05	0.00323104
Adss	ENSMUSG00000015961		924.503	-0.182749	0.0443688	-4.11886	3.81e-05	0.00332126
Rbm25	ENSMUSG00000010608		1354.89	0.124277	0.0301577	4.12093	3.77e-05	0.00332126
Id4	ENSMUSG00000021379		1254.49	-0.191552	0.0464934	-4.11999	3.79e-05	0.00332126
Fads2	ENSMUSG00000024665		1830.55	-0.14668	0.0356113	-4.11893	3.81e-05	0.00332126
D630045J12Rik	ENSMUSG00000063455		475.169	0.198266	0.0481689	4.11605	3.85e-05	0.00334537
Itga4	ENSMUSG00000027009		261.38	0.251979	0.0612456	4.11423	3.88e-05	0.00335522
Rev3l	ENSMUSG00000019841		468.473	0.262741	0.0638877	4.11254	3.91e-05	0.00336332
Dab1	ENSMUSG00000028519		1503.82	0.14595	0.0355282	4.108	3.99e-05	0.00341343
Zkscan8	ENSMUSG00000063894		175.109	0.372534	0.09073	4.10597	4.03e-05	0.0034268
Gramd3	ENSMUSG00000001700		180.002	-0.253582	0.0619875	-4.09085	4.3e-05	0.00364034
Rnf169	ENSMUSG00000058761		342.196	0.224384	0.0549207	4.0856	4.4e-05	0.00368462
Zdhhc9	ENSMUSG00000036985		196.142	0.429344	0.105099	4.08516	4.4e-05	0.00368462
Cnksr2	ENSMUSG00000025658		3487.24	0.19485	0.0477023	4.08471	4.41e-05	0.00368462
Gm6277			102.649	-0.3999	0.0979691	-4.0819	4.47e-05	0.00371179
Fmnl2	ENSMUSG00000036053		268.3	0.260192	0.0638231	4.07677	4.57e-05	0.00377675
Kcnd3	ENSMUSG00000040896		452.632	0.206817	0.0508731	4.06535	4.8e-05	0.00394776
B2m	ENSMUSG00000060802		661.125	0.251608	0.0619654	4.06046	4.9e-05	0.00401266
Mis12	ENSMUSG00000040599		267.92	-0.219816	0.0541822	-4.05698	4.97e-05	0.00405392
2810004N23Rik	ENSMUSG00000031984		157.329	-0.278148	0.068785	-4.04373	5.26e-05	0.00427023
2900064K03Rik			144.327	0.323154	0.0800514	4.03683	5.42e-05	0.0042983
Gm43606			30.1498	0.648739	0.160642	4.03841	5.38e-05	0.0042983
Grin2b	ENSMUSG00000030209		3350.09	0.259034	0.0641272	4.03938	5.36e-05	0.0042983
Fgd4	ENSMUSG00000022788		497.824	0.230159	0.0569827	4.03911	5.37e-05	0.0042983
Zfp608	ENSMUSG00000052713		217.843	0.341919	0.0846962	4.03701	5.41e-05	0.0042983
Glud1	ENSMUSG00000021794		2378.16	-0.0915905	0.0227132	-4.03248	5.52e-05	0.00435885
Tgfbr1	ENSMUSG00000007613		332.781	0.293945	0.0729144	4.03137	5.55e-05	0.00435991
Atrn	ENSMUSG00000027312		946.705	0.146671	0.0365747	4.01018	6.07e-05	0.00474889
Tyrobp	ENSMUSG00000030579		101.497	0.407132	0.101588	4.00766	6.13e-05	0.00477858
Gm37900			17.0335	0.836506	0.209209	3.99843	6.38e-05	0.00494689
Jmjd1c	ENSMUSG00000037876		1004.32	0.223181	0.0560538	3.98155	6.85e-05	0.00528825
Zkscan2	ENSMUSG00000030757		115.191	0.326254	0.0820791	3.97487	7.04e-05	0.00541497
Atp6ap1l	ENSMUSG00000078958		8.97266	-1.09251	0.274992	-3.97288	7.1e-05	0.00543665
Scn1a	ENSMUSG00000064329		1100.59	0.185267	0.0467302	3.9646	7.35e-05	0.0055896
Ino80e	ENSMUSG00000030689		344.038	-0.182973	0.0461564	-3.9642	7.36e-05	0.0055896
Ank3	ENSMUSG00000069601		2434.08	0.149423	0.0377034	3.96313	7.4e-05	0.00559047
Deptor	ENSMUSG00000022419		160.619	-0.411227	0.103809	-3.96137	7.45e-05	0.00560771
Gm43843			254.059	0.276153	0.0697652	3.95832	7.55e-05	0.00565553
A930036I15Rik			33.5684	0.639629	0.161642	3.95707	7.59e-05	0.00566087
Ubr4	ENSMUSG00000066036		871.615	0.203917	0.0516144	3.95078	7.79e-05	0.0057871
Gm20716			847.626	0.140133	0.0354791	3.94973	7.82e-05	0.00578814
A930004J17Rik			44.071	0.482157	0.122158	3.94698	7.91e-05	0.00583038
Thsd7a	ENSMUSG00000032625		447.856	0.265866	0.0673771	3.94594	7.95e-05	0.00583127
Taf1	ENSMUSG00000031314		525.151	0.183224	0.0464628	3.94346	8.03e-05	0.00586742
Racgap1	ENSMUSG00000023015		49.6512	-0.435458	0.110842	-3.92864	8.54e-05	0.00618919
Neat1	ENSMUSG00000092274		827.246	0.455948	0.116034	3.92944	8.51e-05	0.00618919
Pikfyve	ENSMUSG00000025949		406.633	0.225512	0.057435	3.92639	8.62e-05	0.00619623
Kcnc2	ENSMUSG00000035681		1176.71	0.184867	0.0470722	3.92732	8.59e-05	0.00619623
Gm43437			30.6219	-0.653202	0.166548	-3.92201	8.78e-05	0.00626664
Il11ra1	ENSMUSG00000073889		110.687	-0.357187	0.0911023	-3.92073	8.83e-05	0.00626664
Samd12	ENSMUSG00000058656		308.839	0.270521	0.0689838	3.92151	8.8e-05	0.00626664
A730017L22Rik			100.899	0.352283	0.0898981	3.91869	8.9e-05	0.00629438
Nebl	ENSMUSG00000053702		1561.35	0.171676	0.0439608	3.9052	9.41e-05	0.00662923
Grm2	ENSMUSG00000023192		426.442	-0.390837	0.100573	-3.8861	0.000101867	0.00714416
Myo5a	ENSMUSG00000034593		3092.87	0.199333	0.0513929	3.87861	0.000105055	0.00728953
Mycbpap	ENSMUSG00000039110		31.7383	-1.0756	0.277252	-3.8795	0.000104673	0.00728953
Ccdc50	ENSMUSG00000038127		389.987	0.23059	0.0594564	3.8783	0.000105187	0.00728953
Gm42770			309.005	0.277111	0.0715074	3.87528	0.000106503	0.00732282
Reps2	ENSMUSG00000040855		1272.87	0.159689	0.0412071	3.87528	0.000106503	0.00732282
Dennd4a	ENSMUSG00000053641		442.947	0.191389	0.0494554	3.86993	0.000108866	0.00745602
Metap1d	ENSMUSG00000041921		310.9	0.169751	0.0438924	3.86742	0.000109993	0.00748189
Gm44001			59.614	0.391068	0.101149	3.86625	0.000110523	0.00748189
Cfdp1	ENSMUSG00000031954		580.109	-0.22526	0.0582538	-3.86687	0.000110242	0.00748189
Kcnv1	ENSMUSG00000022342		666.272	0.196904	0.0510744	3.85524	0.000115614	0.00779638
Tulp4	ENSMUSG00000034377		607.083	0.182399	0.0473321	3.85359	0.000116397	0.00781914
Zfc3h1	ENSMUSG00000034163		340.415	0.232244	0.0602871	3.85229	0.000117017	0.00783076
Dnajb14	ENSMUSG00000074212		948.954	0.160057	0.0415849	3.84891	0.000118646	0.00790962
Prtg	ENSMUSG00000036030		104.355	0.392757	0.102111	3.84638	0.000119877	0.00796138
Gm12216	ENSMUSG00000081769		25.4489	0.543625	0.141526	3.84117	0.000122447	0.00810138
Luzp2	ENSMUSG00000063297		2151.99	0.209947	0.0546985	3.83827	0.000123906	0.0081671
Lss	ENSMUSG00000033105		291.883	0.235936	0.0615067	3.83595	0.000125081	0.00821364
Cap1	ENSMUSG00000028656		588.752	-0.383415	0.100013	-3.83366	0.000126248	0.00822866
Greb1l	ENSMUSG00000042942		134.016	0.283119	0.0738378	3.83433	0.000125906	0.00822866
Cerkl	ENSMUSG00000075256		83.1511	0.325615	0.0849607	3.83253	0.00012683	0.00823595
Srrm2	ENSMUSG00000039218		2404.34	0.182815	0.0477424	3.82919	0.000128567	0.00831797
Plekhb1	ENSMUSG00000030701		3329.74	0.200352	0.0524571	3.81935	0.000133806	0.00862505
Rassf8	ENSMUSG00000030259		162.775	0.275034	0.072342	3.80185	0.000143619	0.0092237
Zfp664	ENSMUSG00000079215		603.941	0.159739	0.042049	3.79889	0.000145347	0.00929924
Tab3	ENSMUSG00000035476		157.786	0.289012	0.0760955	3.79802	0.000145856	0.00929924
Astn1	ENSMUSG00000026587		1905.42	0.166962	0.043981	3.79622	0.000146917	0.00933298
Camsap2	ENSMUSG00000041570		1104.92	0.161313	0.0425482	3.79128	0.00014987	0.00948619
Ctss	ENSMUSG00000038642		515.268	0.328254	0.0867159	3.7854	0.000153464	0.00950772
Etnk1	ENSMUSG00000030275		2735.78	0.205948	0.0543809	3.78715	0.000152388	0.00950772
Cdk7	ENSMUSG00000069089		241.47	0.175683	0.0463719	3.78858	0.000151513	0.00950772
Snn	ENSMUSG00000037972		814.001	0.190776	0.0503403	3.78972	0.000150817	0.00950772
Myh15	ENSMUSG00000092009		12.1085	0.750968	0.19837	3.78569	0.000153283	0.00950772
Lrrtm2	ENSMUSG00000071862		586.818	0.184207	0.0486326	3.78772	0.000152033	0.00950772
Fbxo32	ENSMUSG00000022358		188.909	0.332986	0.0880072	3.78362	0.000154565	0.00954219
Scaf11	ENSMUSG00000033228		767.243	0.144155	0.0381204	3.78158	0.000155838	0.00958706
Lair1	ENSMUSG00000055541		86.992	0.379903	0.100771	3.76996	0.000163276	0.00992398
B230209E15Rik			370.353	0.204674	0.0542916	3.76991	0.000163306	0.00992398
Tnks	ENSMUSG00000031529		619.722	0.182062	0.0482989	3.76949	0.000163579	0.00992398
Lpl	ENSMUSG00000015568		347.08	0.24248	0.064314	3.77026	0.000163081	0.00992398
Mia	ENSMUSG00000089661		19.792	-1.02903	0.273261	-3.76574	0.000166058	0.010016
Anln	ENSMUSG00000036777		328.868	0.255658	0.0678954	3.76547	0.000166238	0.010016
Slc9a9	ENSMUSG00000031129		134.787	0.272836	0.0724878	3.76389	0.000167289	0.0100448
Rbm45	ENSMUSG00000042369		63.4981	-0.457561	0.121648	-3.76135	0.000168998	0.0101128
Heph	ENSMUSG00000031209		57.8557	-0.471613	0.125476	-3.75859	0.000170874	0.0101903
Atp11b	ENSMUSG00000037400		634.242	0.198766	0.0529123	3.75651	0.000172298	0.0102404
Doc2a	ENSMUSG00000052301		243.716	-0.270704	0.0721034	-3.75439	0.000173766	0.0102927
Eef1d	ENSMUSG00000055762		477.58	-0.146776	0.0391099	-3.7529	0.000174799	0.010319
Zfp654	ENSMUSG00000047141		255.771	0.255381	0.06808	3.75119	0.000175996	0.0103548
Mturn	ENSMUSG00000038065		1360.38	0.136039	0.036322	3.74535	0.000180145	0.0105635
Krt12	ENSMUSG00000020912		63.3748	0.383389	0.102448	3.74226	0.000182373	0.0106585
Brwd1	ENSMUSG00000022914		1778.32	0.142274	0.0380519	3.73896	0.000184783	0.0107635
Itm2c	ENSMUSG00000026223		6720.74	0.113405	0.0304248	3.72738	0.000193479	0.0111602
Gm42735			85.7597	0.522504	0.140181	3.72735	0.000193504	0.0111602
Ddx50	ENSMUSG00000020076		666.837	-0.155441	0.0416891	-3.72857	0.000192573	0.0111602
Stag1	ENSMUSG00000037286		421.275	0.174736	0.0469671	3.7204	0.000198908	0.0114343
Eml5	ENSMUSG00000051166		1120.35	0.156597	0.0421479	3.71543	0.000202857	0.0115853
Dct	ENSMUSG00000022129		23.3977	-0.807976	0.217437	-3.71591	0.000202471	0.0115853
Prmt8	ENSMUSG00000030350		602.888	-0.167673	0.0451435	-3.71422	0.000203832	0.0116032
Ncoa2	ENSMUSG00000005886		542.039	0.185773	0.0500389	3.71257	0.000205162	0.0116411
Nsun3	ENSMUSG00000050312		166.943	0.232122	0.0625553	3.71067	0.00020671	0.0116911
Slc8a1	ENSMUSG00000054640		2439.48	0.208503	0.0563705	3.6988	0.000216624	0.0122124
Glul	ENSMUSG00000026473		1879.53	0.196523	0.053181	3.69536	0.000219579	0.0123393
Wapl	ENSMUSG00000041408		904.297	0.200135	0.0541844	3.69359	0.000221108	0.0123856
Atrx	ENSMUSG00000031229		2003.69	0.146235	0.0396568	3.68752	0.000226453	0.0126446
Snhg14			1319.13	0.238844	0.0648409	3.68354	0.000230014	0.0128026
Maml2	ENSMUSG00000031925		415.799	-0.393286	0.106831	-3.68139	0.000231967	0.0128705
Pcdhb18	ENSMUSG00000048347		36.0431	0.446471	0.121403	3.67759	0.000235445	0.0130223
Ift22	ENSMUSG00000007987		423.913	-0.181816	0.0494845	-3.67421	0.000238591	0.013137
Gm37314			21.948	0.567928	0.154656	3.67221	0.000240465	0.013137
Appl1	ENSMUSG00000040760		935.828	0.124421	0.0338823	3.67215	0.000240516	0.013137
Dok6	ENSMUSG00000073514		800.151	0.207722	0.0565591	3.67266	0.000240043	0.013137
Scn3a	ENSMUSG00000057182		686.466	0.166334	0.0453173	3.67043	0.000242139	0.0131846
Gm37459			134.518	0.277466	0.0756196	3.66924	0.000243277	0.0132055
2900092N22Rik			83.6101	0.436992	0.119307	3.66274	0.000249527	0.0134768
Mcur1	ENSMUSG00000021371		534.304	0.148763	0.0406185	3.66245	0.000249812	0.0134768
Gm49163			15.3383	0.844097	0.230633	3.65992	0.00025229	0.0135687
C1qa	ENSMUSG00000036887		269.771	0.27635	0.0755677	3.65698	0.0002552	0.0136832
Sphkap	ENSMUSG00000026163		1912.46	0.215777	0.0590437	3.65453	0.000257657	0.013731
Hist1h1e			46.8372	0.48452	0.132577	3.65462	0.000257559	0.013731
Setd5	ENSMUSG00000034269		540.353	0.242639	0.0664742	3.65013	0.000262112	0.013884
Ascc3	ENSMUSG00000038774		257.728	0.234942	0.0643528	3.65083	0.000261391	0.013884
Scn2a	ENSMUSG00000075318		2772.55	0.117947	0.0323409	3.64699	0.000265333	0.0140123
Cth	ENSMUSG00000028179		23.5508	-0.614947	0.168693	-3.64536	0.000267013	0.0140587
Slc7a10	ENSMUSG00000030495		435.179	-0.372589	0.102305	-3.64194	0.000270586	0.0141196
Psd3	ENSMUSG00000030465		2249.52	0.161868	0.0444351	3.64279	0.000269698	0.0141196
Mgat4b	ENSMUSG00000036620		338.155	-0.353925	0.0971778	-3.64204	0.00027049	0.0141196
Gm38253			27.0065	0.527987	0.145046	3.64015	0.000272483	0.0141764
Sema5a	ENSMUSG00000022231		893.993	0.28896	0.0794045	3.63909	0.000273601	0.0141924
Gm43789			54.5916	0.393031	0.108034	3.63804	0.000274723	0.0142086
Gm43750			17.7276	0.7585	0.208589	3.63634	0.000276544	0.0142607
Nid1	ENSMUSG00000005397		56.5443	-0.634098	0.174452	-3.63479	0.000278209	0.0143045
Gfod1	ENSMUSG00000051335		316.749	0.224965	0.0619057	3.63399	0.00027907	0.0143068
Trib2	ENSMUSG00000020601		458.392	-0.217276	0.0598337	-3.63133	0.000281964	0.014413
Gm29514			18.6621	-0.64252	0.177254	-3.62485	0.000289126	0.0147362
Lin28b	ENSMUSG00000063804		33.7459	0.511761	0.141244	3.62324	0.000290938	0.0147856
Khsrp	ENSMUSG00000007670		329.562	-0.342393	0.0947003	-3.61554	0.000299717	0.0151877
Zfpm1	ENSMUSG00000049577		125.36	0.301231	0.0833481	3.61413	0.00030136	0.0152269
Gm47591			86.7574	0.37021	0.102581	3.60894	0.000307447	0.0154898
9630013A20Rik	ENSMUSG00000115529		20.8841	-0.635569	0.17625	-3.60607	0.000310866	0.0156172
Epb41l4b	ENSMUSG00000028434		206.17	0.238356	0.0662163	3.59966	0.000318638	0.0159619
Id2	ENSMUSG00000020644		1317.4	-0.167218	0.0464792	-3.59771	0.000321037	0.0160363
Gm37262			11.3275	1.00492	0.279595	3.59419	0.0003254	0.0161165
Zfp970	ENSMUSG00000078866		27.6897	0.475557	0.13228	3.59508	0.000324295	0.0161165
P2rx7	ENSMUSG00000029468		62.4815	0.392203	0.109102	3.59483	0.000324599	0.0161165
Antxr2	ENSMUSG00000029338		32.428	-0.503331	0.140096	-3.59276	0.0003272	0.01616
Gm43318			311.827	0.265974	0.0740482	3.59191	0.000328264	0.016167
Itsn2	ENSMUSG00000020640		855.888	0.170586	0.0475346	3.58867	0.000332375	0.0162333
Psen1	ENSMUSG00000019969		447.233	-0.196797	0.0548386	-3.58866	0.000332388	0.0162333
Rubcn	ENSMUSG00000035629		625.528	-0.172404	0.0480262	-3.58979	0.000330939	0.0162333
Afdn	ENSMUSG00000068036		632.808	0.136902	0.0381582	3.58775	0.000333541	0.0162444
Aqr	ENSMUSG00000040383		368.609	-0.16861	0.0470189	-3.586	0.000335793	0.0162637
Pmm2	ENSMUSG00000022711		199.434	0.186514	0.0520104	3.5861	0.000335661	0.0162637
Gm19445			125.037	0.258971	0.0722363	3.58505	0.000337013	0.0162778
Bicra	ENSMUSG00000070808		148.902	0.36189	0.100966	3.58426	0.000338034	0.0162823
Gm10048			151.061	0.271296	0.0757381	3.58202	0.000340943	0.0163774
Tmcc3	ENSMUSG00000020023		594.294	0.170374	0.0475774	3.58098	0.00034231	0.0163981
Gm43071			15.8354	0.646578	0.180644	3.57929	0.000344524	0.0164592
9130019P16Rik	ENSMUSG00000073067		76.3858	-0.354607	0.0992005	-3.57465	0.000350701	0.0166185
Dop1a	ENSMUSG00000034973		446.573	0.172081	0.0481311	3.57527	0.00034987	0.0166185
Rps6ka5	ENSMUSG00000021180		274.338	0.201319	0.0563178	3.5747	0.000350634	0.0166185
Ttll7	ENSMUSG00000036745		1102.91	0.174658	0.0489315	3.56944	0.000357741	0.016861
Pitpnc1	ENSMUSG00000040430		1153.54	-0.412712	0.115607	-3.56995	0.000357053	0.016861
Crispld1	ENSMUSG00000025776		68.5687	0.321772	0.0903982	3.55949	0.000371571	0.0174037
Gm26699			243.422	0.266422	0.074836	3.56008	0.000370743	0.0174037
Ccdc151	ENSMUSG00000039632		34.0241	-0.465308	0.13074	-3.55902	0.000372235	0.0174037
S100b	ENSMUSG00000033208		573.916	0.24122	0.0678641	3.55446	0.000378757	0.0176615
2900052N01Rik	ENSMUSG00000099696		275.785	-0.178926	0.0503544	-3.55334	0.000380371	0.0176898
Sptan1	ENSMUSG00000057738		4535.3	0.173476	0.0488719	3.5496	0.000385812	0.0178953
Psmd8	ENSMUSG00000030591		739.775	-0.175747	0.0495297	-3.54832	0.000387692	0.0179351
Gm37363			266.761	0.337994	0.0953191	3.54593	0.000391237	0.0180514
Prrc2a	ENSMUSG00000024393		1223.6	0.254134	0.0717716	3.54087	0.000398813	0.0183527
Son	ENSMUSG00000022961		2140.97	0.139369	0.0393696	3.54002	0.000400092	0.0183634
Megf10	ENSMUSG00000024593		172.2	0.285469	0.0806993	3.53744	0.000404027	0.0184956
Gm47087			87.076	0.488098	0.138111	3.53409	0.000409174	0.0186339
Pycrl	ENSMUSG00000022571		138.952	-0.23381	0.0661548	-3.53429	0.000408879	0.0186339
Dync1h1	ENSMUSG00000018707		2052.12	0.109747	0.0310653	3.5328	0.000411185	0.018677
Stxbp5l	ENSMUSG00000022829		1035.58	0.217116	0.061523	3.52902	0.000417102	0.0188968
Prkdc	ENSMUSG00000022672		208.031	0.223961	0.0634759	3.52829	0.000418259	0.0189003
Ifngr2	ENSMUSG00000022965		715.435	-0.2072	0.058752	-3.52668	0.000420799	0.0189663
Kcnq3	ENSMUSG00000056258		959.279	0.191679	0.0543759	3.52507	0.000423375	0.0189847
Gm15738			75.6841	0.355705	0.100893	3.52557	0.000422578	0.0189847
Mybph	ENSMUSG00000042451		217.864	0.252626	0.0716948	3.52364	0.00042567	0.0190181
2310061I04Rik	ENSMUSG00000050705		443.852	-0.148659	0.0421937	-3.52325	0.000426287	0.0190181
Erbb4	ENSMUSG00000062209		354.761	0.264972	0.0752538	3.52105	0.000429845	0.0190797
Adnp	ENSMUSG00000051149		512.807	0.176783	0.0502046	3.52125	0.00042952	0.0190797
Myrf	ENSMUSG00000036098		341.719	0.337202	0.0957959	3.52001	0.000431532	0.0191062
Mff	ENSMUSG00000026150		2342.64	-0.147252	0.0418495	-3.51862	0.000433796	0.019158
Aldh1l1	ENSMUSG00000030088		434.462	-0.192983	0.0548953	-3.51547	0.000438972	0.0193062
Ankrd52	ENSMUSG00000014498		301.467	0.503833	0.143328	3.51524	0.000439353	0.0193062
Tcerg1l	ENSMUSG00000091002		124.49	-0.38349	0.109196	-3.51194	0.000444855	0.0194083
4921511I17Rik	ENSMUSG00000114136		52.3581	0.347142	0.0988487	3.51185	0.000444997	0.0194083
Gpr165	ENSMUSG00000031210		30.7033	-0.619473	0.17635	-3.51275	0.000443489	0.0194083
Prrc2c	ENSMUSG00000040225		1137.67	0.163721	0.0466657	3.50838	0.000450846	0.0194697
Tprgl	ENSMUSG00000029030		2122.92	0.0931252	0.0265396	3.50891	0.00044994	0.0194697
Bsn	ENSMUSG00000032589		1580.2	0.284736	0.0811542	3.50858	0.000450511	0.0194697
9330117O12Rik	ENSMUSG00000118154		18.7837	0.741175	0.211252	3.50849	0.000450665	0.0194697
Hyou1	ENSMUSG00000032115		281.25	-0.504817	0.143961	-3.50663	0.000453817	0.0195498
Gm16347			11.6289	0.711804	0.203543	3.49707	0.000470405	0.0202147
Zbtb37	ENSMUSG00000043467		110.859	0.374531	0.10715	3.4954	0.00047336	0.020292
Sin3b	ENSMUSG00000031622		869.403	-0.272157	0.0779079	-3.49332	0.000477057	0.020351
Tubb2a	ENSMUSG00000058672		2785.58	-0.158395	0.0453389	-3.49357	0.000476607	0.020351
Tmem132b	ENSMUSG00000070498		1070.44	0.233448	0.066862	3.49149	0.000480337	0.0204411
Tmem107	ENSMUSG00000020895		71.0737	-0.409841	0.117425	-3.49023	0.000482611	0.0204882
Ociad1	ENSMUSG00000029152		2863.78	0.0763596	0.0219103	3.4851	0.000491955	0.020786
Gpatch8	ENSMUSG00000034621		699.432	0.14664	0.0420766	3.48508	0.000491996	0.020786
Gm7967	ENSMUSG00000100009		14.3167	0.814817	0.234018	3.48186	0.000497952	0.020987
Arid4b	ENSMUSG00000039219		786.734	0.155397	0.0446391	3.48119	0.000499187	0.0209886
Nup98	ENSMUSG00000063550		379.563	0.201732	0.0580083	3.47764	0.000505847	0.0211518
Brca1	ENSMUSG00000017146		9.69296	-0.891006	0.25629	-3.47656	0.000507894	0.0211518
Unc79	ENSMUSG00000021198		360.179	0.200564	0.0576821	3.47706	0.000506954	0.0211518
Pcdhb3	ENSMUSG00000045498		54.8858	0.446286	0.128308	3.47824	0.000504709	0.0211518
Lsm12	ENSMUSG00000020922		358.892	0.220092	0.0633209	3.47581	0.000509307	0.0211604
Snx25	ENSMUSG00000038291		265.701	-0.279697	0.0805769	-3.47118	0.000518173	0.0214778
Atp10a	ENSMUSG00000025324		92.2786	-0.375346	0.108196	-3.46911	0.000522177	0.0215927
Stx17	ENSMUSG00000061455		242.12	0.224341	0.0647108	3.46683	0.000526644	0.0217263
Gm38286			20.91	0.704135	0.20322	3.46489	0.000530445	0.0217296
Arap2	ENSMUSG00000037999		664.827	0.161355	0.0465609	3.46546	0.000529327	0.0217296
Fkbp4	ENSMUSG00000030357		1023.11	-0.15325	0.0442248	-3.46525	0.000529748	0.0217296
Trip12	ENSMUSG00000026219		882.308	0.133952	0.0387011	3.46119	0.000537792	0.0218918
Wdr26	ENSMUSG00000038733		763.578	0.15111	0.0436824	3.45928	0.000541627	0.0218918
Gm38348			40.2821	0.455687	0.131744	3.45888	0.000542426	0.0218918
Tmem144	ENSMUSG00000027956		198.368	0.218968	0.0633064	3.45886	0.000542474	0.0218918
Zyx	ENSMUSG00000029860		388.303	0.141876	0.0410124	3.45935	0.000541471	0.0218918
A230057D06Rik	ENSMUSG00000109394		88.0824	0.277587	0.0802447	3.45925	0.000541673	0.0218918
Abca8a	ENSMUSG00000041828		161.512	0.279728	0.0808808	3.45852	0.000543143	0.0218918
Arfgap3	ENSMUSG00000054277		192.821	-0.177284	0.0512707	-3.45781	0.00054459	0.0218998
Gm12992	ENSMUSG00000085667		356.227	-0.16333	0.0473094	-3.45238	0.000555662	0.0222939
Wasl	ENSMUSG00000029684		1562.27	0.130803	0.0379128	3.45011	0.000560368	0.0223274
Col1a1	ENSMUSG00000001506		91.3688	-0.862748	0.250102	-3.44959	0.000561438	0.0223274
Maats1	ENSMUSG00000022805		25.1883	-0.705509	0.204424	-3.4512	0.000558094	0.0223274
Tcte2	ENSMUSG00000038347		49.4339	0.315421	0.0914393	3.44952	0.000561592	0.0223274
Wdr7	ENSMUSG00000040560		1430.31	0.236182	0.0684998	3.44792	0.000564914	0.0224087
Gm44144			47.9595	0.436143	0.126658	3.44346	0.000574316	0.0227302
Ryr3	ENSMUSG00000057378		454.45	0.182284	0.0529711	3.4412	0.000579146	0.0228698
H2-Q6	ENSMUSG00000073409		11.2711	1.14154	0.331902	3.4394	0.000583013	0.0229707
9630010A21Rik			163.829	-0.280176	0.0814919	-3.43808	0.00058585	0.0229792
Gm15594			264.559	0.255759	0.0743779	3.43864	0.000584637	0.0229792
Plcb1	ENSMUSG00000051177		2783.24	0.149441	0.0434881	3.43637	0.000589562	0.0230035
Gna12	ENSMUSG00000000149		918.975	-0.392106	0.114079	-3.43713	0.000587905	0.0230035
Rad54l2	ENSMUSG00000040661		176.379	0.215849	0.0628203	3.43598	0.000590404	0.0230035
Ddx19b	ENSMUSG00000033658		173.772	0.231346	0.0673432	3.43532	0.000591851	0.0230087
Thsd4	ENSMUSG00000032289		381.919	0.260286	0.0758137	3.43323	0.000596439	0.0230636
Rasa2	ENSMUSG00000032413		431.317	0.179378	0.0522689	3.43182	0.000599535	0.0230636
Scgn	ENSMUSG00000021337		16	0.715515	0.208447	3.4326	0.000597834	0.0230636
Htr1a	ENSMUSG00000021721		303.709	-0.269918	0.0786156	-3.43339	0.000596081	0.0230636
Alg10b	ENSMUSG00000075470		294.616	0.170353	0.0496413	3.43169	0.000599842	0.0230636
Tctn2	ENSMUSG00000029386		169.392	-0.242158	0.0706237	-3.42884	0.000606156	0.0232555
Celf2	ENSMUSG00000002107		3843.63	0.138295	0.0403577	3.42673	0.00061089	0.0233859
Trim2	ENSMUSG00000027993		5304.22	0.111995	0.0326934	3.42561	0.000613416	0.0234314
Vps39	ENSMUSG00000027291		686.107	-0.136749	0.0399586	-3.42227	0.000621014	0.0236701
Chd8	ENSMUSG00000053754		402.04	0.184498	0.0539376	3.42058	0.00062488	0.0237658
Gm42768			55.3466	0.498306	0.145732	3.41932	0.000627771	0.0237942
Itpk1	ENSMUSG00000057963		541.456	-0.2419	0.07075	-3.41908	0.000628342	0.0237942
Nr4a3	ENSMUSG00000028341		168.32	0.392576	0.11487	3.41757	0.00063182	0.0238744
Itgb1	ENSMUSG00000025809		644.431	-0.247183	0.0723487	-3.41655	0.000634194	0.0239125
Slc16a13	ENSMUSG00000044367		27.8776	-0.448035	0.131265	-3.41321	0.00064203	0.024156
Hrh3	ENSMUSG00000039059		608.681	-0.243055	0.0712787	-3.40992	0.000649816	0.0243966
Gm20671			389.754	0.180195	0.052936	3.40402	0.00066403	0.024877
Rasgef1a	ENSMUSG00000030134		1944.15	0.155044	0.0455987	3.40018	0.000673404	0.0251414
Prrg1	ENSMUSG00000047996		179.716	0.277649	0.0816625	3.39996	0.000673956	0.0251414
Myo5b	ENSMUSG00000025885		935.718	0.186333	0.0548209	3.39894	0.000676475	0.0251818
Prpf3	ENSMUSG00000015748		157.844	-0.247097	0.0727173	-3.39806	0.000678661	0.0252097
Fam174a	ENSMUSG00000051185		850.953	0.104713	0.0308223	3.39732	0.000680499	0.0252245
Tbca	ENSMUSG00000042043		198.542	-0.253225	0.0746123	-3.39388	0.000689101	0.0254853
Pabpc1	ENSMUSG00000022283		691.913	-0.182119	0.0536695	-3.39335	0.000690442	0.0254853
Cul4a	ENSMUSG00000031446		900.156	-0.118951	0.0350606	-3.39272	0.000692022	0.0254886
Exosc6	ENSMUSG00000109941		103.137	-0.289303	0.0852858	-3.39216	0.000693439	0.0254886
Zfp831	ENSMUSG00000050600		115.025	0.353671	0.10442	3.38701	0.000706584	0.0256133
Gm42510			13.0073	0.806474	0.238084	3.38735	0.000705726	0.0256133
Tmsb10	ENSMUSG00000079523		102.585	-0.439852	0.129786	-3.38907	0.000701304	0.0256133
Gramd1b	ENSMUSG00000040111		418.681	0.177208	0.0522767	3.38981	0.0006994	0.0256133
Aff4	ENSMUSG00000049470		1569.16	0.176992	0.0522589	3.38683	0.000707057	0.0256133
Ice1	ENSMUSG00000034525		452.081	0.201913	0.0595784	3.38903	0.000701398	0.0256133
Usp7	ENSMUSG00000022710		648.46	0.182048	0.0537479	3.38706	0.00070645	0.0256133
Bptf	ENSMUSG00000040481		784.245	0.142369	0.0421444	3.37812	0.000729838	0.026384
Pmf1	ENSMUSG00000028066		22.9818	-0.549875	0.162881	-3.37593	0.000735657	0.0264852
Zfyve9	ENSMUSG00000034557		318.588	0.214064	0.0633995	3.37644	0.000734307	0.0264852
Col25a1	ENSMUSG00000058897		344.269	0.221882	0.0658433	3.36985	0.000752086	0.0269109
Tcta	ENSMUSG00000039461		300.263	0.162004	0.0480596	3.3709	0.000749233	0.0269109
Pcdh1	ENSMUSG00000051375		772.254	0.422823	0.125461	3.37015	0.000751262	0.0269109
Ier2	ENSMUSG00000053560		73.5426	-0.463759	0.137647	-3.3692	0.000753863	0.0269195
Nedd1	ENSMUSG00000019988		51.1835	-0.407362	0.121048	-3.36528	0.000764673	0.0271994
Kcnj6	ENSMUSG00000043301		316.389	0.223696	0.0664728	3.36523	0.000764805	0.0271994
Tnc	ENSMUSG00000028364		46.0123	-0.418143	0.124413	-3.36092	0.000776834	0.027553
Fads3	ENSMUSG00000024664		280.203	-0.280553	0.0834844	-3.36054	0.000777891	0.027553
Gm49291			96.8545	-0.275098	0.0819317	-3.35765	0.000786077	0.0277869
Lman2	ENSMUSG00000021484		1071.02	-0.167191	0.0498035	-3.35702	0.000787872	0.0277943
Enkur	ENSMUSG00000026679		18.4098	-0.694501	0.206926	-3.35627	0.000790007	0.0278137
Lmcd1	ENSMUSG00000057604		76.0287	0.27166	0.0810387	3.35223	0.000801632	0.0281664
Ankrd33b	ENSMUSG00000022237		462.101	0.210724	0.0628748	3.35149	0.000803765	0.0281848
Arih2	ENSMUSG00000064145		485.601	0.153216	0.0457516	3.34887	0.000811414	0.0282833
D10Wsu102e	ENSMUSG00000020255		479.81	0.201656	0.060214	3.349	0.000811043	0.0282833
Pitrm1	ENSMUSG00000021193		413.878	-0.148873	0.0444444	-3.34965	0.000809139	0.0282833
Lrrc8c	ENSMUSG00000054720		351.968	0.234132	0.0700021	3.34465	0.000823861	0.0285469
Gm42756			48.2526	0.520822	0.155702	3.34499	0.000822844	0.0285469
Gm26724			54.6091	0.489223	0.14626	3.34489	0.000823144	0.0285469
Gm12743			16.7149	0.601474	0.179883	3.34369	0.000826722	0.0285896
Fubp1	ENSMUSG00000028034		1008.27	0.104473	0.0312638	3.34165	0.000832816	0.0286872
9330159F19Rik	ENSMUSG00000004360		680.675	0.266589	0.0797694	3.342	0.000831782	0.0286872
Tnni1	ENSMUSG00000026418		30.6789	0.480596	0.144065	3.33596	0.000850048	0.0292167
Gm43109			8.74749	-0.861186	0.25819	-3.33548	0.000851522	0.0292167
Fmn1	ENSMUSG00000044042		165.067	0.304867	0.0914781	3.33268	0.000860126	0.0294543
Abcf1	ENSMUSG00000038762		374.658	-0.166954	0.0501105	-3.33171	0.00086313	0.0294995
Alox8	ENSMUSG00000020891		66.1983	0.353514	0.106142	3.33058	0.000866644	0.029562
Cdk2ap1	ENSMUSG00000029394		23.2562	-0.500638	0.150416	-3.32836	0.000873579	0.0295685
Gfap	ENSMUSG00000020932		5534.66	0.274492	0.0824704	3.32837	0.000873559	0.0295685
Cnmd	ENSMUSG00000022025		18.6979	-0.665985	0.200015	-3.32968	0.00086947	0.0295685
Nrep	ENSMUSG00000042834		636.976	-0.3181	0.0955718	-3.32839	0.000873491	0.0295685
Aco1	ENSMUSG00000028405		307.626	-0.166441	0.0500813	-3.32342	0.000889202	0.0299817
Hmbox1	ENSMUSG00000021972		203.261	0.173665	0.0522549	3.32342	0.000889209	0.0299817
C230004F18Rik			4850.91	0.494847	0.149026	3.32055	0.000898408	0.0302337
Plk5	ENSMUSG00000035486		230.267	0.276243	0.0832689	3.31748	0.000908333	0.0305092
Epha6	ENSMUSG00000055540		724.548	0.241945	0.0729583	3.31621	0.000912465	0.0305894
Fcgr2b	ENSMUSG00000026656		28.5811	0.511155	0.154187	3.31515	0.000915936	0.0306471
Pcdhb7	ENSMUSG00000045062		123.921	0.349268	0.10546	3.31186	0.000926789	0.0309512
Trim59	ENSMUSG00000034317		410.886	0.284297	0.0859194	3.30888	0.000936712	0.0311639
Rgs7bp	ENSMUSG00000021719		2517.46	0.10804	0.0326492	3.30913	0.000935864	0.0311639
Nxph4	ENSMUSG00000040258		12.7062	-0.743002	0.22462	-3.30781	0.00094027	0.031223
Gabrb2	ENSMUSG00000007653		1151.97	0.193003	0.0583827	3.30582	0.000946994	0.0313058
Dcc	ENSMUSG00000060534		244.369	0.190442	0.0576053	3.30597	0.00094647	0.0313058
Nhlrc2	ENSMUSG00000025078		297.739	0.189701	0.0573897	3.30549	0.000948118	0.0313058
Prkar2b	ENSMUSG00000002997		531.022	-0.204343	0.0618373	-3.30452	0.000951403	0.0313552
Rcor3	ENSMUSG00000037395		391.057	0.178978	0.0542254	3.30063	0.000964697	0.0314757
Upf1	ENSMUSG00000058301		332.497	-0.430248	0.130296	-3.30209	0.000959679	0.0314757
4921534H16Rik	ENSMUSG00000090255		63.7642	0.445413	0.134875	3.3024	0.000958612	0.0314757
Myh10	ENSMUSG00000020900		1023.06	0.145546	0.0441051	3.29998	0.000966911	0.0314757
C1qtnf1	ENSMUSG00000017446		22.2582	-0.59487	0.180213	-3.30093	0.00096366	0.0314757
Gm15902			28.5931	0.555671	0.168311	3.30146	0.000961832	0.0314757
Spaca6	ENSMUSG00000080316		216.596	0.251573	0.0762394	3.29977	0.000967627	0.0314757
L3mbtl3	ENSMUSG00000039089		154.255	-0.27742	0.0841503	-3.29672	0.000978219	0.0317613
Maoa	ENSMUSG00000025037		159.388	0.238875	0.0724909	3.29524	0.000983392	0.0318703
Gm37334			37.6376	0.446584	0.135583	3.29379	0.000988448	0.0319161
Gm42771			80.7713	0.402468	0.122189	3.29382	0.000988351	0.0319161
Meis2	ENSMUSG00000027210		383.304	-0.289579	0.0879497	-3.29255	0.000992832	0.03194
Clock	ENSMUSG00000029238		596.035	0.163657	0.0496983	3.29301	0.000991215	0.03194
Ankrd23	ENSMUSG00000067653		40.8056	-0.40107	0.121884	-3.29059	0.000999787	0.0321049
Ccdc80	ENSMUSG00000022665		48.66	-0.440416	0.133899	-3.28916	0.00100487	0.0322091
Tuba8	ENSMUSG00000030137		122.457	0.282698	0.0860401	3.28566	0.00101744	0.0325526
Clcn3	ENSMUSG00000004319		2527.03	0.109186	0.0332364	3.28514	0.00101933	0.0325536
Purg	ENSMUSG00000049184		115.56	0.247293	0.0753214	3.28317	0.00102646	0.0327106
Cx3cr1	ENSMUSG00000052336		527.593	0.273629	0.0833534	3.28276	0.00102798	0.0327106
Kcnq5	ENSMUSG00000028033		479.458	0.234271	0.0713864	3.28173	0.00103173	0.0327534
Plekhh2	ENSMUSG00000040852		80.1004	0.302267	0.0921161	3.28136	0.00103306	0.0327534
Tubb4b	ENSMUSG00000036752		899.013	-0.135442	0.0412942	-3.27992	0.00103837	0.0328436
Hpgds	ENSMUSG00000029919		85.6184	0.308811	0.0941621	3.27957	0.00103965	0.0328436
Pex5l	ENSMUSG00000027674		1049.41	0.231861	0.0707266	3.27827	0.00104447	0.0328772
Gm43322			128.99	0.295768	0.090213	3.27855	0.00104342	0.0328772
Wipf1	ENSMUSG00000075284		100.809	0.285814	0.087369	3.27134	0.0010704	0.0336164
Naa60	ENSMUSG00000005982		859.965	-0.111624	0.0341255	-3.27097	0.00107178	0.0336164
Bmpr2	ENSMUSG00000067336		1414.63	0.246715	0.0754498	3.26992	0.00107579	0.0336818
Gm45555			47.0008	0.448172	0.137126	3.26832	0.00108189	0.0337927
9530003O04Rik			27.6725	0.473342	0.144843	3.26798	0.00108319	0.0337927
Prrc2b	ENSMUSG00000039262		2053.74	0.136728	0.0419	3.2632	0.0011016	0.0343062
Kctd16	ENSMUSG00000051401		459.794	0.201726	0.0619642	3.25552	0.00113186	0.0351861
Arhgap5	ENSMUSG00000035133		1994.21	0.147912	0.0454548	3.25404	0.00113777	0.0353071
Myoc	ENSMUSG00000026697		126.574	-0.396952	0.122049	-3.2524	0.00114435	0.0353862
Gm48239			40.8873	0.4878	0.149962	3.25284	0.00114259	0.0353862
Peli2	ENSMUSG00000021846		251.039	0.215757	0.0663667	3.25098	0.00115007	0.0355005
Tasor	ENSMUSG00000040651		573.212	0.181923	0.0560914	3.24334	0.00118138	0.0364027
Myh9	ENSMUSG00000022443		201.295	-0.265154	0.0818145	-3.24092	0.00119144	0.0366484
Utp14b	ENSMUSG00000079470		172.436	0.268403	0.0828531	3.2395	0.00119738	0.0367666
Ttc33	ENSMUSG00000022151		633.852	0.127774	0.0394514	3.23877	0.00120045	0.0367963
Abl2	ENSMUSG00000026596		488.104	0.185505	0.0573604	3.23403	0.00122058	0.037089
Fsd1l	ENSMUSG00000054752		241.962	0.226656	0.0700837	3.23407	0.00122037	0.037089
Akap13	ENSMUSG00000066406		671.241	0.175874	0.0543506	3.23591	0.00121256	0.037089
Tmem231	ENSMUSG00000031951		158.077	-0.256884	0.0794116	-3.23484	0.00121711	0.037089
Plek	ENSMUSG00000020120		237.585	0.193287	0.0597534	3.23474	0.00121751	0.037089
Otud7b	ENSMUSG00000038495		258.723	0.21247	0.0657445	3.23175	0.00123035	0.0372569
Gm26606			11.0344	0.682292	0.211098	3.23212	0.00122877	0.0372569
AC113599.1			53.0904	0.33476	0.103658	3.22947	0.0012402	0.0374903
Nog	ENSMUSG00000048616		37.8014	-0.377454	0.116951	-3.22744	0.00124903	0.0376924
Sh3glb1	ENSMUSG00000037062		643.869	0.142417	0.0441399	3.22649	0.00125319	0.0377196
Crot	ENSMUSG00000003623		424.407	-0.178994	0.0554806	-3.22625	0.00125424	0.0377196
Creld2	ENSMUSG00000023272		141.418	-0.330015	0.102429	-3.2219	0.00127344	0.0381153
Gpatch11	ENSMUSG00000050668		270.976	-0.176416	0.0547526	-3.22206	0.00127271	0.0381153
Onecut2	ENSMUSG00000045991		101.048	0.326476	0.101334	3.22179	0.00127392	0.0381153
Cntrl	ENSMUSG00000057110		137.749	0.22748	0.0706304	3.22071	0.00127874	0.0381637
Dock4	ENSMUSG00000035954		1812.92	0.129523	0.040219	3.22045	0.00127988	0.0381637
Gatm	ENSMUSG00000027199		2421.57	0.226977	0.0705184	3.2187	0.00128774	0.0383017
Mast4	ENSMUSG00000034751		581.735	0.202249	0.0628406	3.21844	0.00128888	0.0383017
Mrpl9	ENSMUSG00000028140		254.829	-0.154308	0.0479563	-3.21767	0.00129237	0.0383403
Ogfrl1	ENSMUSG00000026158		1725.56	0.147202	0.0458722	3.20896	0.00133216	0.0393874
Fth1	ENSMUSG00000024661		21781.9	0.16573	0.0516417	3.20922	0.00133096	0.0393874
Zgrf1	ENSMUSG00000051278		66.5575	0.409773	0.127746	3.20771	0.00133796	0.0394923
Lncpint	ENSMUSG00000044471		111.529	0.307692	0.0959422	3.20706	0.00134099	0.0395153
Cep170	ENSMUSG00000057335		684.389	0.160429	0.0500362	3.20626	0.00134472	0.0395586
Gm47508			26.2375	0.455549	0.142215	3.20324	0.0013589	0.0398421
Ikzf1	ENSMUSG00000018654		42.2982	0.400975	0.125171	3.2034	0.00135813	0.0398421
Hapln2	ENSMUSG00000004894		320.71	0.271718	0.0848744	3.20141	0.00136756	0.040029
Naa50	ENSMUSG00000022698		1141.87	0.160789	0.050283	3.19769	0.00138533	0.0404816
Vps13c	ENSMUSG00000035284		657.528	0.161205	0.0504443	3.19571	0.00139488	0.0406928
Zc3h12c	ENSMUSG00000035164		104.186	0.264748	0.0828678	3.19482	0.00139918	0.0407403
Hic1	ENSMUSG00000043099		19.5681	-0.730037	0.228536	-3.19441	0.00140115	0.0407403
Plekha5	ENSMUSG00000030231		508.235	0.149798	0.0469618	3.18979	0.00142375	0.0413287
Ivns1abp	ENSMUSG00000023150		1296.66	-0.131727	0.0413079	-3.1889	0.00142816	0.0413882
Cers6	ENSMUSG00000027035		582.451	0.241481	0.0757575	3.18756	0.00143481	0.041444
Acot4	ENSMUSG00000052392		75.3112	0.259517	0.0814117	3.18771	0.00143405	0.041444
Dstn	ENSMUSG00000015932		1365.67	-0.14475	0.045471	-3.18336	0.00145578	0.0419804
Mob1b	ENSMUSG00000006262		304.021	0.189512	0.0595493	3.18244	0.00146041	0.0420448
C130051F05Rik			22.039	0.530366	0.166702	3.18152	0.00146507	0.0421099
Ccnd2	ENSMUSG00000000184		943.088	-0.20786	0.0653675	-3.17986	0.00147346	0.0422128
Dnajb11	ENSMUSG00000004460		556.672	-0.167862	0.052786	-3.18004	0.00147255	0.0422128
Slc4a4	ENSMUSG00000060961		1673.78	0.201515	0.0634465	3.17615	0.00149246	0.0424591
Ccnd1	ENSMUSG00000070348		353.859	0.204889	0.0644812	3.17749	0.00148556	0.0424591
Irak4	ENSMUSG00000059883		51.2737	-0.404907	0.127483	-3.17615	0.00149243	0.0424591
AC115631.1			89.1828	0.251525	0.0791832	3.17649	0.00149069	0.0424591
Mid2	ENSMUSG00000000266		221.757	0.32557	0.102515	3.17581	0.00149417	0.0424591
Gm37984			24.1251	0.653652	0.205945	3.17391	0.00150398	0.0426688
Klf2	ENSMUSG00000055148		106.684	-0.389688	0.122826	-3.17269	0.00151036	0.0427806
M5C1000I18Rik	ENSMUSG00000055125		191.802	0.216087	0.0681396	3.17124	0.00151792	0.042875
9330154J02Rik			20.7905	-0.610052	0.192378	-3.17111	0.00151859	0.042875
Kcnt2	ENSMUSG00000052726		258.194	0.209738	0.0661501	3.17063	0.00152109	0.0428766
Mkln1	ENSMUSG00000025609		955.43	0.135097	0.0426524	3.16739	0.00153814	0.0432184
Fam43a	ENSMUSG00000046546		96.9057	-0.376911	0.118993	-3.16751	0.00153751	0.0432184
Gm26821			85.1952	0.256617	0.0810448	3.16636	0.00154361	0.0432334
Cdc40	ENSMUSG00000038446		867.937	0.172551	0.0544931	3.16647	0.00154303	0.0432334
Ythdc2	ENSMUSG00000034653		310.918	0.177012	0.0559279	3.16501	0.00155079	0.0433652
Pls1	ENSMUSG00000049493		285.559	0.312534	0.0987664	3.16438	0.00155413	0.0433895
Nbeal1	ENSMUSG00000073664		380.167	0.240079	0.0759781	3.15984	0.00157856	0.0439156
Tmem69	ENSMUSG00000055900		55.8345	-0.387337	0.122593	-3.15952	0.00158027	0.0439156
Gm9801			108.938	0.235482	0.0745319	3.15948	0.00158049	0.0439156
Txlnb	ENSMUSG00000039891		26.8884	0.531154	0.168147	3.15887	0.00158384	0.043939
Fancm	ENSMUSG00000055884		109.906	0.273498	0.0866014	3.15813	0.00158787	0.0439813
Gm10010			120.514	0.341971	0.108327	3.15685	0.00159483	0.0441044
Gtf2h1	ENSMUSG00000006599		392.356	-0.140288	0.0444527	-3.15588	0.00160013	0.0441812
Pkp4	ENSMUSG00000026991		1328.46	0.15758	0.049959	3.15419	0.00160945	0.0443687
Plch1	ENSMUSG00000036834		70.4784	-0.482697	0.153091	-3.15302	0.00161593	0.0444076
Enpp4	ENSMUSG00000023961		430.591	0.155437	0.0492916	3.15342	0.00161371	0.0444076
Muc3a	ENSMUSG00000094840		39.9479	0.376735	0.119591	3.1502	0.0016316	0.0446285
Rpl14	ENSMUSG00000025794		419.753	-0.170552	0.0541252	-3.15107	0.00162675	0.0446285
Emx2os	ENSMUSG00000087095		118.408	0.270451	0.0858435	3.15051	0.00162983	0.0446285
4833421G17Rik			31.7815	0.44332	0.140834	3.14782	0.00164494	0.0447143
Gm43896			12.3962	0.726156	0.230668	3.14806	0.00164359	0.0447143
Fam161b	ENSMUSG00000021234		104.191	-0.232634	0.0738966	-3.14811	0.00164332	0.0447143
Fzd8	ENSMUSG00000036904		61.287	-0.487306	0.154792	-3.14813	0.00164317	0.0447143
Nkx3-1	ENSMUSG00000022061		12.4954	0.643621	0.204503	3.14724	0.00164819	0.0447334
Slc9a7	ENSMUSG00000037341		169.386	0.322578	0.102612	3.14367	0.00166844	0.0452129
Ttc9	ENSMUSG00000042734		517.22	-0.206367	0.0656619	-3.14287	0.00167298	0.0452659
Phyhip	ENSMUSG00000003469		3101.56	0.170711	0.0543249	3.1424	0.00167569	0.0452694
Cntnap2	ENSMUSG00000039419		546.881	0.198673	0.0632554	3.14081	0.0016848	0.0453757
Unc5d	ENSMUSG00000063626		254.796	0.239734	0.076327	3.14088	0.00168438	0.0453757
Nceh1	ENSMUSG00000027698		1348.31	0.120774	0.0384649	3.13984	0.00169041	0.0454569
Ccser2	ENSMUSG00000058690		1306.37	0.112708	0.0359032	3.13922	0.00169396	0.0454826
Rapgef4	ENSMUSG00000049044		5740.9	0.120044	0.0382514	3.1383	0.00169933	0.0455572
Rxra	ENSMUSG00000015846		131.272	-0.241421	0.0769422	-3.13769	0.00170284	0.0455815
Nxn	ENSMUSG00000020844		108.588	-0.551332	0.175824	-3.1357	0.00171443	0.0458219
Csmd3	ENSMUSG00000022311		517.801	0.209467	0.0668107	3.13523	0.00171721	0.0458261
Dnajb1	ENSMUSG00000005483		539.797	-0.196366	0.0626876	-3.13245	0.00173353	0.0461914
Ubr1	ENSMUSG00000027272		668.786	0.145354	0.0464254	3.13092	0.0017426	0.0463628
Gm49677			41.4545	0.456639	0.145913	3.12952	0.0017509	0.0465129
Chd6	ENSMUSG00000057133		508.337	0.12415	0.0396802	3.12877	0.0017554	0.0465619
P2ry13	ENSMUSG00000036362		151.095	0.236871	0.0757616	3.12653	0.00176883	0.0468472
Fcer1g	ENSMUSG00000058715		85.4244	0.357482	0.114414	3.12446	0.00178132	0.0471069
Sema3f	ENSMUSG00000034684		36.158	-0.874276	0.27997	-3.12275	0.00179172	0.0473106
Gm37472			39.8022	0.366002	0.117349	3.11893	0.0018151	0.0478558
Rbm26	ENSMUSG00000022119		704.478	0.172817	0.0554395	3.11722	0.00182567	0.0480623
Ralgapa1	ENSMUSG00000021027		1103.54	0.170572	0.0547345	3.11636	0.00183101	0.0481305
Gm43889			48.5575	0.427138	0.137378	3.10921	0.00187591	0.049237
Mdk	ENSMUSG00000027239		69.7167	-0.321955	0.103649	-3.10619	0.00189512	0.049667
Lime1	ENSMUSG00000090077		224.716	-0.24625	0.0793131	-3.10479	0.00190416	0.0498294

## Sheet: S_Table_4_PF4DEG
Supplementary Table 4.Genes (24) that are differentially expressed by PF4 treatment in the aging hippocampus (linked to Extended Fig 9)
gene_symbol	gene_id		baseMean	log2FoldChange	lfcSE	stat	pvalue	padj
Akap11	ENSMUSG00000022016		2755.71	-0.172286	0.0308585	-5.58312	2.36e-08	0.000376976
Plec	ENSMUSG00000022565		861.612	-0.252681	0.0492253	-5.13316	2.85e-07	0.00227327
Id2	ENSMUSG00000020644		1317.4	0.24684	0.0497136	4.96524	6.86e-07	0.00364969
Dlg2	ENSMUSG00000052572		1492.64	-0.285642	0.0599126	-4.76763	1.86e-06	0.00594881
Mecp2	ENSMUSG00000031393		827.115	-0.225872	0.0471404	-4.79147	1.66e-06	0.00594881
Zfp106	ENSMUSG00000027288		1787.29	-0.163294	0.0355414	-4.59447	4.34e-06	0.0103103
Arfgap3	ENSMUSG00000054277		192.821	0.253782	0.0553411	4.58578	4.52e-06	0.0103103
Kalrn	ENSMUSG00000061751		2995.92	-0.225055	0.0495599	-4.54107	5.6e-06	0.011164
Tmem106b	ENSMUSG00000029571		2099.59	-0.221304	0.0498819	-4.43655	9.14e-06	0.0145867
2610507B11Rik	ENSMUSG00000010277		2084.63	-0.182696	0.0410177	-4.45409	8.43e-06	0.0145867
Gm42664			78.7796	-0.709125	0.161371	-4.39437	1.11e-05	0.0149913
Zdhhc9	ENSMUSG00000036985		196.142	-0.497439	0.113282	-4.39118	1.13e-05	0.0149913
Sec16a	ENSMUSG00000026924		518.129	-0.243456	0.0570325	-4.26873	1.97e-05	0.0241301
Pde7b	ENSMUSG00000019990		156.856	-0.329879	0.0777617	-4.24218	2.21e-05	0.0252299
Arhgef9	ENSMUSG00000025656		1863.96	-0.190162	0.045244	-4.20303	2.63e-05	0.0280166
Ints6l	ENSMUSG00000035967		372.641	-0.230936	0.0553039	-4.17576	2.97e-05	0.0296195
Zfp445	ENSMUSG00000047036		1119.43	-0.171214	0.0411484	-4.1609	3.17e-05	0.0297545
A730017L22Rik			100.899	-0.405958	0.0981108	-4.13775	3.51e-05	0.031092
Skp1a	ENSMUSG00000036309		3974.64	0.192228	0.0466597	4.11979	3.79e-05	0.0318482
Hectd4	ENSMUSG00000042744		1444.45	-0.173184	0.0423975	-4.08476	4.41e-05	0.0352028
Enah	ENSMUSG00000022995		1365.18	-0.149633	0.0368743	-4.05791	4.95e-05	0.0359951
F730043M19Rik	ENSMUSG00000052125		267.297	-0.290357	0.0715628	-4.05738	4.96e-05	0.0359951
Rbm45	ENSMUSG00000042369		63.4981	0.524587	0.130287	4.02638	5.66e-05	0.0392971
Fezf2	ENSMUSG00000021743		376.588	0.331671	0.082649	4.01301	5.99e-05	0.0398581

## Sheet: S_Table_5_CogDEG
Supplementary Table 5. Genes (44) that are expressed in the hippocampus and associated with cognitive performance (linked to Extended Fig 9)
Gene	Young_Veh_8_Hi34	Old_PF4_1_Hi13	Old_Veh_10_Hi10	Old_Veh_7_Hi7	Old_Veh_9_Hi9	Old_Veh_4_Hi4	Old_Veh_5_Hi5	Old_PF4_6_Hi18	Young_Veh_11_Hi38	Young_Veh_5_Hi29	Young_Veh_1_Hi24	Young_Veh_6_Hi31	Old_Veh_1_Hi1	Old_Veh_2_Hi2	Old_Veh_6_Hi6	Old_Veh_3_Hi3	Old_PF4_2_Hi14	Young_PF4_11_Hi47	Old_PF4_3_Hi15	Old_Veh_11_Hi11	Old_PF4_11_Hi23	Old_Veh_8_Hi8	Old_PF4_8_Hi20	Old_Veh_12_Hi12	Young_PF4_6_Hi40	Old_PF4_9_Hi21	Young_PF4_7_Hi41	Young_Veh_3_Hi26	Young_Veh_12_Hi42	Young_PF4_9_Hi45	Young_PF4_4_Hi35	Young_Veh_10_Hi37	Young_PF4_3_Hi33	Young_PF4_10_Hi46	Old_PF4_10_Hi22	Young_Veh_2_Hi25	Old_PF4_5_Hi17	Young_PF4_12_Hi48	Young_PF4_2_Hi30	Young_PF4_1_Hi28	Young_Veh_13_Hi43	Young_Veh_4_Hi27	Young_PF4_8_Hi44	Young_PF4_5_Hi39	Old_PF4_7_Hi19	Young_Veh_7_Hi32	Young_Veh_9_Hi36
Akap11	-0.167581	0.902018	1.39808	2.03228	0.747387	1.30526	1.0368	0.288274	-0.512074	-0.608543	0.108172	-0.748287	1.21652	1.09232	1.48437	1.90774	0.457989	-0.665399	-0.233538	0.954008	0.719767	1.42126	0.235383	1.75245	-0.220159	0.264331	-1.36583	-1.32137	-1.03788	-0.110817	-0.98288	-1.18194	-0.364804	-0.903176	0.536593	-1.1079	0.056787	-1.43664	-1.14197	-0.966198	-1.08458	-1.38798	-0.878142	-0.613592	0.0667403	-0.483523	-0.459706
Map2	-0.413674	1.10983	1.12482	1.78038	1.78359	1.04155	1.46614	-0.0636981	-0.646729	-0.407697	0.2721	-0.27639	0.830337	1.3441	0.6889	1.50741	-0.141743	-0.0172966	0.29169	0.984761	0.953791	1.07151	0.271206	0.914394	0.0344995	0.520676	-1.03973	-1.44086	-1.60787	0.284304	-1.38564	-0.489552	-0.999216	-1.17525	0.493041	-0.35804	0.380604	-1.15755	-0.0242846	-0.834832	-1.09164	-1.73614	-2.24736	-0.259996	0.143092	-0.518106	-0.959443
Arhgef9	0.0157306	0.935627	1.05526	1.9135	0.967125	0.721962	1.39645	0.18644	0.0381948	-0.952922	-0.275074	-0.313165	1.67734	1.39148	1.62941	1.92528	0.284766	0.537726	0.728927	0.298422	-0.224135	1.47611	-1.42793	0.642424	0.358805	-0.171178	-0.441932	-1.05284	-0.447913	-0.517557	-0.952345	-1.78549	-0.444825	-0.704339	0.789301	-0.914662	0.550897	-1.06608	-1.22456	-1.4113	-1.25776	-1.39736	-1.27351	0.177056	-0.458344	-0.332393	-0.650603
Herc1	0.567641	1.15154	1.57403	1.75091	0.74227	0.69443	1.70867	0.164834	0.324483	-1.14937	0.421074	-0.0815916	0.755931	0.794999	1.4064	1.20754	-0.158073	-0.501436	0.0402253	-0.0895807	0.767008	1.71038	-0.615437	1.25294	0.369837	0.428698	-0.700745	-1.1159	-0.961733	0.00555948	-1.95028	-0.90643	-0.87539	-0.425335	0.715887	-1.13407	-0.142776	-0.868403	-1.46337	-1.88853	-0.51989	-2.29322	-0.448058	0.32579	-0.277535	-0.0292233	-0.284674
Macf1	-0.0604536	1.3515	1.05945	1.37425	1.73057	1.08199	0.624118	-0.338717	-0.626242	-0.806444	1.15138	-0.314821	1.50463	1.04716	1.20463	1.11231	1.22409	-0.618762	0.584128	-0.316121	1.85201	1.13765	-1.50001	0.435182	0.241645	0.655094	-0.944467	-0.822804	-0.890306	-0.598779	-1.74086	-0.913005	-0.240214	-0.0664202	0.37864	-0.409532	0.348064	-0.335634	-0.734311	-1.2756	-1.34556	-2.23123	-0.797658	-0.453092	-0.473438	-0.540764	-0.703232
Ddx6	-0.439978	0.91329	1.04455	1.39757	1.87212	0.945027	0.684592	-0.132741	-0.426252	-0.589455	0.351018	-0.252536	1.54555	1.59517	1.34506	1.61917	0.851887	-0.383819	0.566754	0.548813	1.07953	1.18513	-1.30777	0.222216	-0.413629	0.542334	-0.909148	-0.544882	-0.0314279	-0.750687	-2.03251	-0.0499921	-0.310473	-0.814871	0.499542	-0.140047	-0.146504	-1.02247	-0.176211	-1.80382	-0.965013	-2.56589	-0.826714	-0.352939	-0.471297	0.0135925	-0.961829
Apc	-0.126577	1.29942	0.538353	1.64046	1.01046	0.722891	1.25555	-0.180853	-0.473891	-0.201422	0.678469	0.163968	1.83592	1.27222	1.4349	1.03543	1.07856	-0.358299	0.641417	0.257945	0.241039	1.55894	-1.69499	0.0377489	0.0171866	0.365271	-0.853154	-0.352953	-0.411687	-0.491648	-2.34882	-0.143631	-0.289645	-0.710495	0.24018	-0.239056	0.0288547	-1.29163	0.265326	-1.22472	-0.551071	-2.99413	-0.60672	-0.175398	-0.498325	-0.264106	-1.1373
Ncam2	0.0329772	1.40714	0.8666	0.808318	1.3202	0.450319	1.34505	0.292947	-0.36468	-0.231482	0.378678	0.121248	1.38474	0.838256	0.18812	1.4141	0.970902	0.1013	0.699188	0.557136	1.83573	0.952646	-1.2895	-0.325295	0.481569	-0.103073	-0.420937	-0.161026	-0.580687	-0.306731	-2.2088	-0.681504	-0.549519	-1.66022	0.738857	-1.15555	0.62305	-0.483354	0.44346	-1.70254	-0.781767	-2.86416	-0.179914	0.236521	-0.599916	-0.648841	-1.18956
Syne1	-0.0912681	2.07534	0.962952	0.780414	0.625297	0.682995	1.17835	0.508802	-0.984669	-0.42375	-0.441509	-0.739403	2.55702	0.389277	0.490847	1.89753	-0.335151	0.0166107	0.895808	0.0915549	0.679618	0.407876	0.928648	1.62858	-0.0053691	0.909592	-1.11125	-0.521355	-0.569193	-0.888446	-0.951854	-1.08796	-0.0239105	-0.186657	0.93906	-0.643885	0.424796	-0.684184	-1.46688	-0.963515	-2.23721	-0.557569	-1.17888	-1.24058	-0.222504	-0.515304	-0.998707
Dst	0.0523093	0.80798	0.702177	1.40797	1.63609	0.947405	0.215395	0.408978	0.150384	-0.97681	1.00496	0.0502844	0.894697	0.645816	1.63785	1.05339	0.729332	-1.15264	1.46481	0.121395	2.65519	0.669713	-0.590073	0.468342	-1.17153	0.133143	-0.57701	-0.692977	-0.967773	-0.844556	-2.34417	-0.561685	-0.0796963	-0.909397	0.476904	-0.984441	-0.585177	-0.31755	0.0149689	-0.455693	-1.30131	-2.23815	-0.0588682	-0.604764	0.0224276	-0.722883	-0.234758
Ppp1r9a	0.0136941	0.679396	1.21488	1.14847	1.06719	0.913213	0.758311	0.388237	-0.18671	-0.597233	-0.0883463	-0.237472	1.62275	1.0658	1.22074	1.97934	0.544735	-0.014315	0.706478	0.331304	1.4546	1.34	-1.64974	0.36393	-0.239287	-0.189482	-0.192247	-0.753387	-0.0308143	0.0753755	-1.90471	-0.717327	-0.461619	0.302855	0.382844	-0.592667	0.155391	-0.140738	-1.30995	-2.16589	-1.3237	-2.67869	-0.512158	-0.400987	-0.708526	0.224741	-0.858277
Sacs	-0.229637	1.59094	1.15359	2.26164	1.24926	0.608262	0.743596	-0.373495	-0.442948	0.0469119	0.515524	-0.442849	2.8156	-0.0343892	1.78149	0.973254	0.263068	0.111806	-0.0448304	-0.337867	0.602119	0.208339	0.0647233	0.306709	1.36187	-0.174366	-1.18028	-0.356258	-0.125008	-0.443253	-1.78144	-0.337522	-0.227066	-0.109508	-0.479737	-0.45898	-0.774848	-0.516202	-0.404726	-2.13277	-1.34583	-1.3953	-0.018714	0.312868	-0.908806	-0.0903524	-1.80457
Setx	-0.466616	0.763217	1.09242	2.26543	0.752531	1.24898	1.22737	0.0823833	-0.74395	-0.798854	0.42073	-0.382279	0.684523	0.544452	1.36465	2.04977	0.49435	-0.228716	0.22293	0.434048	1.37392	0.744981	-0.597818	0.550067	0.442246	0.771229	-1.06123	-0.641583	-1.08381	0.753616	-1.23836	-1.21025	0.124388	0.356974	0.152053	-1.0671	-1.16304	0.159188	-1.03725	-0.791156	-0.302586	-2.97786	-0.586028	-0.334488	-0.213838	-1.19599	-0.953668
Myo5a	0.0269641	0.833713	0.595067	1.58871	1.30849	0.598228	1.03996	0.741807	-0.449225	-0.254019	1.27491	0.711685	0.946726	0.580511	1.21365	1.03954	1.14867	-0.0512158	0.956943	0.574052	0.130673	1.04297	-1.74914	-0.435006	-0.372295	0.400533	-0.216595	-0.608353	-0.710717	-0.667928	-2.6316	0.130198	-0.516483	-0.348897	0.563683	-0.943393	-0.0673065	-1.05139	0.670408	-1.02159	-1.10436	-3.21293	-0.419412	-0.100749	0.0733203	-0.253089	-1.00571
Elmod1	-0.550411	1.97486	0.864985	1.92239	1.50011	0.00816829	1.69467	0.257639	-0.705266	-1.14267	0.295841	0.262401	2.02711	1.16269	1.03793	1.23862	0.881809	0.573381	0.522977	-0.759682	0.690763	0.985355	-1.14742	-0.466848	0.376702	-0.247587	-0.387767	-0.979713	-0.2866	-0.49845	-1.55194	-0.298714	-6.81e-05	-0.428455	0.0574285	-0.621004	0.54169	-0.191343	-0.621732	-1.8273	-1.40429	-0.8226	-1.56321	-0.925009	-1.07695	0.603055	-0.975529
Rac1	-0.128309	-0.314115	-0.45962	-0.761871	-0.572825	-0.847785	-0.907575	0.330034	-0.717368	0.286345	-1.50188	-0.290426	-1.45114	-1.48438	-1.58797	-1.78533	-1.09047	0.034736	-0.734633	0.750095	-0.79834	-1.93325	2.15726	0.402801	-0.590646	0.391958	-0.333471	0.1314	0.944506	0.852723	1.05589	0.607615	0.22911	0.722263	0.681163	1.15416	0.673628	0.459499	0.293802	1.83445	-0.259702	2.16599	0.147262	-0.563445	1.63171	0.621095	0.555053
Gda	-0.964621	1.00811	0.498287	1.5314	0.987306	0.637817	1.79406	-0.559472	-0.026401	-1.33022	0.477434	0.368098	0.785176	1.07538	0.370072	1.51803	0.459864	0.836778	0.963038	0.0920488	-0.595065	2.46956	-0.892608	-0.40744	0.874595	0.039492	1.07678	-0.259014	-0.170935	0.452702	-1.52538	-1.17445	-0.679632	-0.221779	1.11941	-0.58774	0.471788	-1.07575	-0.809528	-1.08854	-1.05988	-1.38516	-1.94238	-0.643557	-0.976506	-0.367107	-1.16406
Kcnd3	0.153218	-0.331145	0.62488	2.42132	0.5929	1.07806	1.37618	-0.163895	0.402548	-0.229538	0.438849	-0.484735	0.546614	-0.16992	1.02135	0.766367	0.61988	-0.0760647	1.30078	0.794178	0.660377	2.35968	0.283655	-0.74947	0.811117	0.313101	-1.27384	-1.50771	-1.43542	0.703592	0.564724	-0.0309006	-2.04036	0.150478	0.146726	-0.806843	-0.39502	-0.339059	-1.09311	-2.15748	-1.42184	-1.05445	0.265236	0.0916507	-0.966283	-0.784806	-0.975553
Samd12	-0.058495	0.633136	0.26983	1.52555	0.550884	0.703019	1.08035	0.798728	-0.0713444	-0.68705	0.605982	0.465869	1.16208	1.61074	1.70335	1.44304	0.378123	0.876799	0.156473	0.200707	-0.583052	1.50863	-1.58158	0.288705	0.599921	-0.581022	-0.297874	-1.39684	-0.215148	0.0324724	-2.82902	-0.642456	-0.304525	0.401421	0.070275	-0.0887282	0.397514	-1.19731	-0.896155	-1.45851	0.517016	-1.56823	-1.48076	-0.394415	-0.803093	0.663603	-1.5086
Anp32a	0.0932193	0.354911	0.731588	1.58136	1.35992	0.240808	0.659889	0.0213061	-0.434698	-1.33342	0.701608	-0.367958	2.39833	2.26585	0.813416	1.36748	0.551653	-0.357388	0.628544	0.384722	1.18157	1.89887	-0.310834	-0.0432635	-1.00527	-0.907602	-0.0084124	-0.515905	-0.158906	-0.215432	-1.11989	-1.09957	0.496186	-2.25306	-0.250629	-0.0978628	-0.0340538	-0.734937	-1.24541	-1.70399	-0.973647	0.145427	0.133481	-0.85041	-0.204427	-0.768332	-1.01484
Zfp458	-0.660507	1.81377	0.953846	0.837706	0.520263	1.14357	0.975819	-0.822977	0.498673	-0.418868	1.08355	-0.36171	0.99843	2.20134	0.418835	1.96362	0.296042	0.197539	0.711302	-0.0833774	0.242313	1.89836	-1.91474	-0.0567233	0.393603	0.214394	-0.525518	-0.493983	-0.831717	0.0608657	-2.00712	-0.186028	-0.297998	-0.0851263	-0.216919	-0.411336	-0.24254	-1.42442	0.469903	-1.23845	-0.254031	-2.39242	-0.561172	0.0324932	-0.923003	-0.492255	-1.0233
Slc16a7	0.0320039	-0.342341	1.02084	1.47734	1.03348	0.289735	1.49578	0.0164779	-0.382524	0.53189	-0.0285407	0.13456	2.67228	0.901225	1.72168	1.7177	0.804504	0.348742	0.891648	-0.071512	-1.12816	1.57279	-0.663691	-0.895643	-0.73051	0.817567	-0.480603	-1.02573	-0.664761	-0.0382317	-2.44718	0.182923	-0.79739	-1.55801	0.21124	-0.208756	-0.0163921	-0.134576	0.0776615	-1.34767	-1.43173	-1.04944	-0.403587	-0.427738	-0.525915	-0.659417	-0.49202
Nbea	-0.199448	1.00968	1.22906	2.17601	0.333358	0.0834058	1.41731	0.341222	-0.132071	-0.378672	0.219304	-0.292689	2.18683	1.28585	1.54034	0.969175	0.753393	0.645834	0.411693	-0.420613	0.104118	1.25186	-1.45423	-0.613304	0.422745	0.123653	-0.622695	-0.187572	-0.279554	-0.305214	-1.79584	0.199011	-0.130827	0.0840957	0.441153	-0.440006	0.068163	0.43346	-0.73396	-2.08407	-0.962673	-2.19125	-1.15013	-0.682841	-1.47884	0.128235	-1.32246
2810442N19Rik	0.476928	0.328562	1.33766	1.54686	-1.64404	0.758666	0.907736	0.726064	0.995726	1.73538	0.395807	-0.125072	-0.191127	0.0882486	0.600903	1.17724	0.938044	-1.64404	1.80674	0.317042	0.0870528	-1.64404	0.180391	1.04546	-0.121006	0.271365	0.555971	-0.326098	1.01955	-0.558346	-0.448528	-0.606264	0.199427	-1.64404	-0.445349	-0.169791	0.692908	-1.64404	-0.0555572	-1.64404	-1.64404	-0.45693	0.568943	-1.64404	-0.0366479	-0.421566	-1.64404
Mecp2	-0.129616	0.0463682	0.989687	2.72015	0.655086	1.20019	1.57138	-0.597806	-0.646216	-1.42187	0.679811	-0.358321	0.739015	1.20144	1.7225	2.17596	0.330449	0.0689824	0.40838	-0.29223	0.541695	2.62407	-1.03654	-0.37833	0.218954	-0.505593	-0.312558	-0.696362	-0.344655	0.282272	-1.30864	-0.29679	-0.86488	0.215113	-0.4591	-1.14501	-0.561145	-0.725859	-0.597188	-1.25764	-1.04436	-0.842922	-0.183019	-0.3165	-0.604667	-0.546208	-0.917487
Chn2	-0.352515	-2.22773	-0.659043	-1.34679	0.547073	-0.514788	-1.38242	-0.462134	-0.0437608	-1.27953	0.184932	0.924261	-1.45948	-0.747167	0.75949	-0.546063	-0.623717	-1.42576	0.0906862	-0.926071	0.579893	-1.34594	-0.322363	0.174082	-0.4492	-0.284526	0.97682	-0.303027	-0.664362	0.362135	0.185158	0.495698	-1.24405	0.720049	0.945101	1.72993	-0.509782	1.19546	1.06061	2.18595	1.25354	0.0183233	1.55765	-0.301709	1.72105	0.864851	0.889195
Stxbp5l	0.199387	1.61942	0.920849	1.3617	0.0753254	0.86985	0.545291	0.962352	0.133955	-0.596741	0.122788	0.128445	1.15509	0.940308	0.0994751	1.48439	-0.507797	0.803097	0.271928	0.740177	-0.100519	0.461851	-1.62038	1.10843	0.771339	1.11784	-0.573116	-0.733876	-0.710111	0.32442	-2.28159	-0.0036893	-0.0529469	-0.788233	0.0701994	0.319031	-0.604062	-0.245497	-0.286577	-1.28243	-0.692095	-3.73629	-1.40654	0.323635	-0.454911	0.0143478	-0.267522
Dnajc13	-1.84982	1.04745	1.27309	1.71357	0.620357	1.30704	1.22953	0.560019	-0.488342	-1.29674	0.521647	0.518797	0.228744	0.615151	1.50462	0.478339	1.24453	-0.449655	1.39159	-0.535635	0.0776171	2.42113	-0.373355	0.448294	0.402914	0.339997	-0.727946	-0.13266	-0.492222	0.221045	-1.1302	-2.13452	-0.888142	-0.0275244	0.283392	-1.36308	-0.251945	0.370298	-0.81035	-1.71035	0.0330732	-1.17476	-1.02993	-0.681703	-0.647973	-0.794692	0.139301
Purg	-0.309129	1.03718	0.103719	0.443594	0.323299	0.350994	1.6075	-0.564891	0.657779	0.366595	0.938647	-1.05153	2.51677	1.62303	1.6986	1.44236	0.345999	-0.115306	0.416254	-0.268846	-0.0305565	2.07767	-0.358442	-0.488248	-0.213908	-0.0476282	-0.299351	-1.66902	-0.244881	0.286496	-1.68034	0.473683	-0.336456	0.0350118	0.0788883	-0.992084	-1.20732	-0.553753	-0.695871	-1.34223	1.42552	-0.77965	-1.3442	-0.507296	-1.71403	-0.711147	-0.723476
Rev3l	-0.0169794	1.15591	1.47715	0.368572	1.97395	1.05951	0.678297	-0.0621716	-0.0882348	0.100603	0.565692	-0.428939	0.832097	0.529994	0.886231	1.36581	1.32241	-0.489864	-0.115012	0.995129	0.828925	2.04667	-1.78787	-1.04842	0.0117618	0.515137	-0.580367	-0.252718	-0.1866	-0.635347	-1.46703	-0.957253	-0.640233	-0.992961	1.21107	-0.56062	-0.116895	-0.823279	0.0011368	-1.50564	0.0494932	-2.69823	-0.568773	-0.0353522	-0.758961	0.254939	-1.41273
Insr	-0.50305	1.98016	1.14618	2.1048	0.819041	0.61527	1.09329	-0.910294	-0.370581	-2.08525	0.291904	1.0264	0.389369	0.310473	1.13548	1.69322	0.979222	-0.0496505	-0.18584	0.422573	-0.534134	0.86034	-0.38084	0.992507	0.479656	2.19071	-1.08296	-0.0245691	-0.807723	-0.228735	-1.14186	-0.618701	-0.432484	-0.834364	0.822032	-1.46234	-0.690858	-0.148822	-0.154773	-1.05122	-0.912514	-1.06454	-1.17605	-1.10038	0.0614199	-0.952706	-0.508809
9130019P16Rik	-0.016559	-1.43757	-1.50788	-0.905863	-2.22624	-0.748227	-0.78547	0.325686	-0.219268	-1.5785	-0.0834208	1.25149	-0.0036845	-1.63843	-0.145654	-0.352891	-0.581557	-0.782707	0.484624	-1.36662	1.28434	-1.01886	-0.335902	-0.362553	0.272089	-0.076228	-0.0511104	-0.0365551	0.0899138	0.777522	1.02634	0.0438076	-1.0125	0.0927782	0.125745	1.10208	-0.434235	1.80308	0.54606	2.0036	1.14197	0.241319	2.42234	-0.0713713	0.718685	1.2351	0.791288
Pclo	-0.104096	0.821541	0.450873	1.53442	1.03853	-0.0921826	0.990865	0.510255	-0.198908	-0.366195	0.896849	0.679494	2.23428	1.11477	0.932179	0.521405	0.670651	0.381276	0.826093	0.0574646	0.176309	0.956465	-2.18512	-0.642504	0.211724	-0.437908	0.294939	-0.620772	-0.0696877	-0.608419	-2.54569	0.276312	0.437394	-0.681898	0.186379	-0.212429	0.184465	-0.132303	0.138097	-1.8729	-0.860567	-3.00254	-1.02244	0.100466	-0.754509	0.541537	-0.753965
Wbp4	-0.314169	0.0566278	-1.09488	-1.6781	-0.0135609	-0.702348	-0.13313	0.0559481	-0.843477	-0.81837	-0.834808	-0.585119	0.28602	-1.19049	-0.684418	-0.957594	-1.21155	-0.0474715	-0.648128	-0.146771	0.83248	-0.797858	2.71781	-0.137792	-1.72259	-0.79478	-0.587202	0.0122094	-0.559211	0.680654	1.48245	1.16212	0.13604	0.232583	0.34471	-0.0151396	0.455204	0.724603	-0.182711	1.2033	1.71931	3.22534	0.483997	0.258891	0.298646	-0.518937	0.851648
Zeb2	0.0866224	2.11041	1.05277	1.75878	0.519363	0.70691	0.78183	-0.0494752	-0.455975	-0.851211	-0.625392	-0.686568	2.77745	2.0011	0.451086	1.40233	-0.0490372	-0.239363	0.78457	-0.246604	0.186898	0.547032	-0.666375	0.957829	-0.0836727	0.0535226	-0.975379	-0.29913	0.0863865	0.0893604	-1.47406	-0.965125	0.0455433	-0.288337	0.640825	0.178734	0.0120225	-8.31e-05	-1.50297	-1.23482	-0.792166	-1.58735	-1.27672	-1.22655	-1.01803	0.639514	-1.27649
Ankrd52	-0.320869	0.20278	0.385657	1.79186	0.830585	0.927546	1.293	-0.395823	-0.200235	-0.35932	1.56971	-0.131297	1.56595	1.72769	1.05132	1.4599	1.15033	0.362053	0.806959	0.0281192	-0.465213	1.594	-2.84037	-0.835604	0.111832	-0.307522	-0.639472	-0.199805	-0.076842	-0.532934	-1.40857	0.159064	-0.288638	0.0193681	0.00365205	-0.525232	-0.0602508	-0.344987	-0.0614347	-1.36577	0.21345	-2.47474	-0.991293	-0.68929	-0.915355	-0.13589	-0.688078
Csmd3	0.296572	0.866532	1.07753	1.03425	1.05969	0.672447	0.432361	0.720681	-0.118909	-0.467956	0.208985	0.434451	1.47962	-0.0694297	0.357261	1.66595	0.249749	-0.344907	0.217562	0.198285	1.4127	0.425174	-2.52484	-0.0160323	-0.0743878	1.00665	0.295219	-1.09508	-0.199756	-0.0889987	-2.52167	-0.569479	-0.357662	0.143816	0.344391	0.432325	0.909676	0.237605	0.0499619	-1.17498	-0.658662	-3.48989	-0.859693	-0.205719	-0.344573	-0.0500111	-0.996813
Ash1l	-0.279418	1.04623	0.914291	1.40606	2.03601	0.711608	0.51191	0.0280483	0.0907172	-0.619038	-0.315434	0.348166	1.75826	0.588566	1.23265	1.33659	0.179832	0.0149213	-0.537979	-0.463386	0.680186	1.29167	-1.16429	0.320535	0.102477	0.109563	-0.712745	-1.00874	0.106909	-0.110631	-1.50268	0.235476	0.0329193	-0.384735	1.03001	-0.597674	-0.0756824	-0.0141114	-0.0047967	-1.32342	-0.642262	-4.00982	-1.07374	-0.332147	-0.763571	0.0768127	-0.254119
Htr4	-0.169196	2.47585	1.02299	0.899863	1.21036	0.100957	1.79763	0.589866	0.119603	-0.295488	0.463481	-1.13053	1.99221	0.335123	-0.22865	1.10894	-0.385151	1.15632	0.641392	0.308031	-0.0428974	0.948896	-1.4458	-0.645953	1.06611	0.0704466	-0.901325	0.289915	0.274266	-0.52085	-1.12665	0.417272	-0.306862	-1.33081	0.698851	-0.265033	-0.293322	-0.605072	-0.617637	-2.43363	-0.337386	-1.22028	-0.94605	-0.37043	-1.45765	0.636823	-1.54855
Tcp11l2	-0.0949356	-0.152155	0.0228417	-0.660307	-1.03403	-0.888429	-1.40222	-0.153632	-0.27205	0.0269639	-0.831533	-1.34575	-0.849532	-1.31911	-1.71477	-0.795648	-0.979907	-0.139313	-0.669494	-0.281124	0.24321	-0.886238	2.72923	1.18657	-0.25456	-0.0420282	0.264839	0.00968077	-0.770742	0.69047	1.62263	0.840005	-0.382925	0.614099	-0.129862	1.06129	-0.766827	-0.255037	0.465083	1.54863	1.34856	2.97638	0.338843	-0.656352	0.872596	0.53755	0.329029
Pitpnc1	0.409816	-0.801636	-0.803454	-1.66791	-0.216395	-0.4179	-1.6581	-0.345276	-0.0553132	0.466889	-0.702534	0.333593	-1.05495	-1.61775	-1.2005	-1.15727	-0.6547	0.349269	-0.867447	-0.480229	0.0528402	-1.65463	2.46308	1.3731	-0.495325	-0.212263	0.57436	0.43207	0.00446271	0.947005	0.856649	-0.250955	0.0837355	0.421092	-0.268118	0.376362	-0.275452	0.841901	-0.308694	0.884442	0.0699417	3.3287	1.66451	0.0280978	0.558041	0.0307392	0.616104
Lrrc7	0.691306	1.43888	0.830318	1.06028	0.470033	0.218201	1.17742	0.235476	-0.262982	0.109107	0.774254	0.158146	0.689558	0.806529	0.518624	1.91399	0.535734	-0.0456072	0.699995	0.0638438	-0.0457314	0.981925	-2.53647	0.108337	-0.144661	-0.285123	-0.885101	-0.215358	0.192128	0.301786	-2.47478	-0.179457	0.415701	0.365132	0.611664	0.306486	0.150851	-0.121776	-1.0123	-1.85211	-1.07752	-3.39287	-0.526838	0.24676	-0.0626433	-0.570923	-0.380207
Cacybp	-0.880883	-0.10339	-0.541164	-1.38446	-0.259124	-0.656617	-1.02276	-0.607355	-0.0294053	0.694405	-0.889579	-0.620758	-1.8962	-1.09623	-1.0796	-0.564467	-0.564621	0.425675	-1.01724	0.14363	-0.484864	-0.34886	3.54822	0.00513276	0.00517329	-0.0760372	-0.205938	0.0468399	0.0963133	0.925843	1.22537	0.770783	-0.719359	-0.156381	-0.250376	0.498502	0.264992	0.504763	0.256891	1.07102	1.3376	3.20472	0.35674	-0.161695	0.655542	-0.716572	0.295779
Psmc1	-0.197718	-0.249046	-1.01937	-1.29665	-0.713185	-0.798976	-1.06707	0.260016	-0.416483	-0.0507961	-0.80599	0.140943	-0.0019829	-1.77086	-0.511205	-1.11058	-1.07208	0.0577597	-0.63652	-0.104964	0.145393	-1.72945	3.42525	0.310804	-0.110192	-0.623179	0.587795	0.217479	0.0185003	0.303921	1.7002	0.306372	0.0765954	-0.210071	-0.282684	0.393992	-0.0865633	0.890582	0.214554	1.22051	-0.162004	3.35	0.86984	0.0520427	0.632664	-0.191822	0.0442416

## Sheet: S_Table_6_Stats
Supplementary Table 5. Statistics (Linked to Fig 1-4 and Extended Fig 1-9)
Figure # ID	Figure subpanel ID	VS		Normality	Name	One-or Two tailed	P value	Adjusted P value	Significance
1	b	Veh vs Klotho		Yes	Unpaired t test	Two-tailed	0.0139		*
	g	Veh vs Klotho		Yes	Unpaired t test	Two-tailed	0.0143		*
	h	Veh vs Klotho		Yes	Unpaired t test	Two-tailed	0.8164		No
2	c	CTL	Veh vs Klotho	No	Mann Whitney test	Two-tailed	0.0139	0.028	*
		PLT inhibition	Veh vs Klotho	No	Mann Whitney test	Two-tailed	0.28	0.38	No
	d		Veh vs Klotho	Yes	Unpaired t test	Two-tailed	0.025		*
	f	CTL Day5	Veh vs Klotho	Yes	Unpaired t test	Two-tailed	<0.001	<0.001	***
		CTL Day6	Veh vs Klotho	Yes	Unpaired t test	Two-tailed	<0.001	<0.001	***
	g	CTL	Veh vs Klotho	No	Mann Whitney test	Two-tailed	0.022		*
	h	CTL	Veh vs Klotho	Yes	Unpaired t test	Two-tailed	0.013	0.026	*
		Klotho	CTL vs ASA/CPG	Yes	Unpaired t test	Two-tailed	0.018	0.018	*
	i		Veh vs Klotho	Yes	Unpaired t test	Two-tailed	0.016		*
	k	CTL	Veh vs Klotho	No	Mann Whitney test	One-tailed	0.042	0.042	*
		Klotho	CTL vs ASA/CPG	Yes	Unpaired t test	Two-tailed	0.0083	0.017	*
3	b	Brain	Veh vs HIS-mPF4	Yes	Unpaired t test	Two-tailed	0.03		*
		Plasma	Veh vs HIS-mPF4	Yes	Unpaired t test	Two-tailed	0.013		*
	c	Brain	Veh vs HIS-mPF4	Yes	Unpaired t test	Two-tailed	0.008		**
		Plasma	Veh vs HIS-mPF4	Yes	Unpaired t test	Two-tailed	0.001		**
	f		Veh vs HIS-mPF4	Yes	Unpaired t test	Two-tailed	0.0049		**
	i		Veh mPF4	Yes	Unpaired t test	Two-tailed	0.043		*
	k		10min	Yes	One sample t test	Two-tailed	0.03		*
	n		Veh vs mPF4	Yes	Unpaired t test	Two-tailed	0.011		*
	p	Veh	Saline vs Ro25	Yes	Unpaired t test	One-tailed	0.035	0.035	*
		mPF4	Saline vs Ro26	Yes	Unpaired t test	Two-tailed	0.002	0.004	**
4	b	Young	Veh vs mPF4	Yes	2Way ANOVA : Age		0.0004		***
		Aging	Veh vs mPF4	Yes
	c	Young	Veh vs mPF4	Yes	2Way ANOVA : Age		<0.001		***
		Aging	Veh vs mPF4	Yes
	e	Veh	Target vs Other	Yes	Unpaired t test	Two-tailed	0.962		No
		mPF4	Target vs Other	Yes	Unpaired t test	Two-tailed	0.0021	0.004	**
	f		Veh vs mPF4	Yes	Unpaired t test	Two-tailed	0.024		*
	h	Veh	Target vs Other	Yes	Unpaired t test	Two-tailed	0.092		No
		mPF4	Target vs Other	Yes	Unpaired t test	Two-tailed	0.0025	0.006	**
	i		Veh vs mPF4	Yes	Unpaired t test	Two-tailed	0.0093		**
	j	Young	Veh vs mPF4	Yes	Unpaired t test	Two-tailed	0.602		No
		Aging	Veh vs mPF4	Yes	Unpaired t test	Two-tailed	0.006	0.012	*
	k	Young	Veh vs mPF4	Yes	Unpaired t test	Two-tailed	0.263		No
		Aging	Veh vs mPF4	Yes	Unpaired t test	Two-tailed	0.0055	0.012	*
	m	7 days	Veh vs mPF4	No	Mann Whitney	One-tailed	0.021	0.042	*
		21 days	Veh vs mPF4	Yes	Unpaired t test	Two-tailed	0.037	0.037	*
	o	WT	Veh vs Klotho	Yes	Unpaired t test	Two-tailed	0.05	0.05	*
		PF4KO	Veh vs Klotho	Yes	Unpaired t test	Two-tailed	0.0005	0.001	**
Ex 3	c		Veh vs Klotho	Yes	Unpaired t test	Two-tailed	0.542		No
			Resting vs 25pM	Yes	Unpaired t test	Two-tailed	0.041	0.041	*
			Resting vs 50pM	Yes	Unpaired t test	Two-tailed	0.021	0.021	*
			Resting vs ADP	Yes	Unpaired t test	Two-tailed	<0.001	<0.001	***
			ADP vs ADP +50pM	Yes	Unpaired t test	Two-tailed	0.486	0.486	No
Ex 6	d				Linear regression		0.013		*
Ex 7	a	Young	Veh vs mPF4	Yes	Unpaired t test	Two-tailed	0.002	0.002	**
		Aging	Veh vs mPF4	Yes	Unpaired t test	Two-tailed	0.001	0.002	**
	b	Young	Veh vs mPF4	No	Mann Whitney	Two-tailed	0.017	0.017	*
		Aging	Veh vs mPF4	No	Mann Whitney	Two-tailed	0.01	0.02	*
Ex 8	b		hPF4 HEK293		mixed ANOVA		0.014	0.0276	*
			hPF4 hPlatelet		mixed ANOVA		0.036	0.036	*
	c	hPF4 HEK293	Target vs Other	Yes	Unpaired t test	Two-tailed	<0.001	<0.001	***
		hPF4 hPlatelet	Target vs Other	Yes	Unpaired t test	Two-tailed	0.0003	0.0003	***
	d				one-way ANOVA		<0.001		***
		hPF4 HEK293	Veh	Yes	Dunnett's test		<0.001	<0.001	***
		hPF4 hPlatelet	Veh	Yes	Dunnett's test		<0.001	<0.001	***
Ex 9	i				Persons's		<0.001
	j	Veh	Young vs Aging		Wilcox. test	two-sided	<0.001	<0.001	***
		Aging	Veh vs mPF4		Wilcox. Test	two-sided	0.004	0.004	**
	l		Young Veh vs Aging Veh		Yes	unpaired t test	Two-tailed	<0.001	***
		Aging	Veh vs mPF4		Yes	unpaired t test	Two-tailed	<0.001	***
	m		Young Veh vs Aging Veh		Yes	unpaired t test	Two-tailed	<0.001	***
		Aging	Veh vs mPF4		Yes	unpaired t test	Two-tailed	<0.001	***
	n		Young Veh vs Aging Veh		Yes	unpaired t test	Two-tailed	<0.001	***
		Aging	Veh vs mPF4		Yes	unpaired t test	Two-tailed	<0.001	***
