# Supplementary material for: Platelet factors are induced by longevity factor klotho and enhance cognition in young and aging mice
Source: Nat Aging. 2023 Aug 16;3(9):1067–78. doi: 10.1038/s43587-023-00468-0 (PMC10501899; doi:10.1038/s43587-023-00468-0)
Supplement: Supplementary file 3 — Statistical source data. [file 43587_2023_468_MOESM3_ESM.xlsx]

## Sheet: Fig 1b
	Veh	Klotho
	64.29	85.19
	56.76	66.67
	56.52	64.52
	79.17	72.73
	62.96	65
	70.83	61.11
	46.67	78.95
	56.52	94.12
	56	93.75

## Sheet: Fig 1g
	Veh	Klotho
	0.95	1.43
	0.91	1.07
	0.69	1.14
	0.85	3.01
	1.27	2.06
	1.1	1.64
	1.46	2.26
	0.8	0.94
	0.97

## Sheet: Fig 1h
	Veh	Klotho
	1.46	0.68
	0.61	0.98
	0.98	0.64
	1.06	1.17
	1.52	0.64
	0.64	1.66
	0.68	0.94
	1.12	0.98
	0.93
