# Supplementary material for: Platelet factors are induced by longevity factor klotho and enhance cognition in young and aging mice
Source: Nat Aging. 2023 Aug 16;3(9):1067–78. doi: 10.1038/s43587-023-00468-0 (PMC10501899; doi:10.1038/s43587-023-00468-0)
Supplement: Supplementary file 4 — Statistical source data. [file 43587_2023_468_MOESM4_ESM.xlsx]

## Sheet: Fig 2c
	CTL			ASA/CPG
	Veh	Klotho		Veh	Klotho
	1.13379	2.2449		1.14943	1.54454
	1.06576	1.22449		0.592672	1.11351
	1.13152	2.17687		1.14943	1.54813
	0.668934	2.03401		1.03089	0.74533
		1.45351		1.07759

## Sheet: Fig 2d
	Veh	Klotho
	0.15	-0.28
	-0.41	-0.71
	0.15	-0.28
	0.03	-1.08
	0.08

## Sheet: Fig 2f
	Day	CTL /Veh														CTL/Klotho														ASA/CPG/Veh														ASA/CPG/Klotho
	1	40.52	60.06	60.06	60.06	60.06	42.23	27.99	39.7	60.06	48.58	60.06	34.86	43.34	49.11	46.89	50.19	60.06	56.47	42.51	37.87	43.15	60.06	59.26	39.12	60.06	49.22	60.06	60.06	44.84	41.12	34.15	60.06	57.17	56.79	54.18	51.93	55.96	30.8	54.53	53.12	37.61		44.24	42.86	60.06	60.06	53	54.59
	2	16.17	50.12	40.72	32.12	37.01	30.78	35.09	14.68	60.06	10.68	36.73	41.07	40.27	48.33	25.08	15.52	34.98	34.79	28.91	45.45	24.76	39.58	46.58	21.85	51.4	18.38	40	55.85	48.89	34.08		55.8	45.55	36.51		59.33	54.14	43.46	51.97	41.72	48.87		29.75	46.13	34.93	60.06	23.49	13.16
	3	9.93	36.75	33.13	24.87	18.94	43.81	48.06	32.21	49.67	19.52	20.93	7.68	23.74	27.72	32.62	26.81	38.52	40.3	26.9	22.32		31.6	33.42	31.46	39.26	30.65	17.07	51.86	33.77	30.12		60.06	51.14	23.92	35.74	43.77	20.78	37.16	52.69	28.45	46.99		33.26	34.06	43.23	53.44	51.31	21.94
	4	20.57	35.04	26.33	40.67	20.1	43.64	41.03	40.22	38.48	19.09	42.67	12.45	38.31	26.99	26.89	17.85		41.27	18.86	28.01	25.03	46.85	22.05	18.83	13.88	18.96	28.58	26.41	22.53	36.95		55.03	37.39	22.67	43.63	33.64	49.93	14.01		60.06	27.14		36.84	41.86	47.21		28.55	16.23
	5	15.52	24	24.59	40.79	27.7	25.73	20.11	27.26	44.64	14.22	19.37	19.15	28.02	38.59	23.07	18.71	19.77	11.38	11.98		23.36	16.42	11.8	15.31	12.46	6.8	13.76	24.96	11.44	16.67			27.26	15.58	28.5	27.2	29.83	14.44		43.04	10.69		22.2	47.21	52.18		20.81	60.06
	6	13.3	21.94	18.44	13.7	28.85	21.39	29.28	20.99	19.74	14.81	36.44	35.47	27.54	24.54	13.53	14.65	17.43	12.24	13.14	10.39	15.82	18.1	13.96	14.75	10.47	18.03	17.4	20.64	21.58	16.43			17.6	18.35	20.02	19.77	11.87	22.08		24.87	17.36		14.91	28.19	32.11		30.16	14.15
[truncated: 6 more columns]

## Sheet: Fig 2g
	CTL		CPG/ASA
	Veh	Klotho	Veh	Klotho
	42.6426	16.7167	18.3851	39.3393
	20.4204	14.3143	5.63897	10.8108
	16.3497	17.4842	16.0494	13.8805
	12.8128	3.4034	2.93627	6.07274
	15.7491	6.87354	17.9179	5.43877
	15.1151	6.37304	15.649	5.8058
	6.27294	20.5539	5.33867	7.04037
	18.018	3.03637	10.1768	12.5792
	15.0817	7.17384	26.3597	37.1371
	15.6156	9.97664	22.1221	15.7824
	24.5579	7.90791
	7.70771	13.9139
	18.3851	5.13847

## Sheet: Fig 2h
	CTL		CPG/ASA
	Veh	Klotho	Veh	Klotho
	0.6	0.53	1.67	0.35
	1.5	0.62	0.47	0.03
	0.45	0.84	0.77	0.69
	0.44	1.71	0.16	0.78
	0.7	1.29	0.84	1.63
	0.31	2.08	0.84	0.64
	0.31	2.4	2.21	1.33
	1.52	1.89	1.33	1.15
	1.54	1.59	1.96	1.35
	1.42	1.96	1.13
	1.31	1.59	1.25
	1.23	1.83	1.86
	1.24
	0.91

## Sheet: Fig 2i
	Veh	Klotho
	0.421506	0.518335
	0.770359	2.85217
	0.900423	0.79531
	1.17043	1.15957
	1.11816	3.60933
	1.26094	1.06109
	0.838907	2.53861
	1.4437	2.75031
	0.582562	2.55448
	1.49301

## Sheet: Fig 2k
	CTL/Veh	CTL/Klotho	ASA/CGP/Veh	ASA/CPG/Klotho
	0.66	1.55	1.87	1.77
	0.96	1.97	0.23	0.24
	2.09	1.13	0.31	0.43
	0.76	1.2	0.14	0.52
	0.72	1.3	0.69	0.38
	0.39	0.66	0.36	0.77
	1.3	1.24	1.22	0.55
	1.31	1.33
	0.81	1.89
		1.69
		1.04
