# Supplementary material for: Platelet factors are induced by longevity factor klotho and enhance cognition in young and aging mice
Source: Nat Aging. 2023 Aug 16;3(9):1067–78. doi: 10.1038/s43587-023-00468-0 (PMC10501899; doi:10.1038/s43587-023-00468-0)
Supplement: Supplementary file 5 — Statistical source data. [file 43587_2023_468_MOESM5_ESM.xlsx]

## Sheet: Fig 3b
	Brain-Veh	Brain-PF4		Plasma-Veh	Plasma-PF4
	0.8	1.32		0.19	2.63
	1.24	1.26		2.22	2.05
	0.96	1.44		0.68	1.35
	1.33	0.9		0.68	3.81
	0.71	1.54		1.23	1.42
	0.96	1.33		0.88	2.15
		1.36		1.12	1.74

## Sheet: Fig 3c
	Brain-Veh	Brain-PF4		Plasma-Veh	Plasma-PF4
	1.03	1.36		0.7	5.09
	0.9	1.62		1.95	4.21
	1.07	0.82		0.35	4.3
	1.01	1.44
	1.02	1.38
	1.3	1.3
	0.84	1.26
	0.83	1.98

## Sheet: Fig 3f
	Veh	HIS-mPF4
	1	1.17
	1	1.67
	1.3	1.61
	0.96	1.41
	0.75	1.69

## Sheet: Fig 3h
	Time (Mins)	Veh							mPF4
	-47	102.147			97.397	97.6899	99.7413		99.2553	98.0466	92.2906	96.6667	94.8256	102.037
	-46	99.5323			99.9328	97.8124	100.566		98.9183	97.2198	95.5212	98.8691	95.5776	103.683
	-45	101.74	104.599		101.013	99.0528	99.8079		98.2711	93.9816	95.8041	98.724	92.9134	102.26
	-44	102.376	108.913		99.8076	99.8675	99.5272		96.9645	93.5121	94.2092	98.606	97.0495	103.16
	-43	100.204	101.057		100.063	101.052	98.3413		95.8253	93.652	96.7187	99.7883	98.7703	100.125
	-42	99.7648	103.513		99.6766	99.0941	98.6695		98.2455	95.7793	101.474	100.418	97.9487	101.787
	-41	100.49	101.352		100.754	100.391	101.795		101.698	103.742	100.553	99.0989	99.3001	98.0772
	-40	100.543	97.6469		98.5751	100.079	100.139		101.635	103.42	98.3526	101.271	99.2867	100.447
	-39	98.5053	97.4116		100.707	99.6949	99.5415		102.745	103.782	100.96	100.081	102.883	97.9288
	-38	99.9728	96.5789		98.7646	99.6845	100.199		100.93	103.853	106.817	102.051	100.391	97.7219
	-37	99.2999	98.8853	97.0603	99.8733	100.338	101.114		102.933	102.063	101.459	100.62	101.989	98.4654
	-36	98.02	96.7587	96.072	100.079	101.23	98.901		100.609	102.34	103.489	99.91	103.385	98.7056
	-35	98.416	99.9519	99.4287	100.385	100.206	99.7326		99.4664	103.84	105.944	101.353	104.416	97.632
	-34	100.337	97.9916	101.039	101.73	102.828	101.039		100.872	99.662	105.619	101.394	105.295	98.8408
	-33	98.9597	98.4082	103.057	101.285	101.342	100.808		101.631	105.07	108.063	101.7	103.747	98.1812
	-32	98.2923		103.964	101.08	100.603	102.07			139.652	162.187	142.949	105.781	100.836
	-31	100.241	94.258	108.267	106.399	103.131	99.0651			138.448		144.992	109.399	100.612
	-30	99.5181	97.512	107.991	107.448	102.249	102.142		105.209	139.824	160.568	147.073	111.994	102.032
	-29	101.018	98.8324	108.527	108.346	104.343	102.821		107.984	140.816	160.546	149.013	110.563	102.038
	-28	102.816	99.4021	108.413	109.615	104.641	105.759		106.936	137.824	163.529	147.082	111.569	102.71
	-27	102.156	105.974	107.9	111.208	107.055	106.169		109.408	137.691	162.933	148.531	114.851	102.22
	-26	99.4626	105.572	108.308	109.399	104.832	104.618		107.529	137.929	161.912	154.068	112.466	100.147
	-25	93.666	101.956	109.218	109.645	105.603	106.56		109.771	143.238	161.122	162.068	116.003	100.925
	-24	99.833	102.833	108.106	109.85	107.42	104.361		110.288	145.027	162.789	159.091	119.607	97.386
	-23	101.84	104.821	108.933	110.929	106.339	103.121		111.857	141.755	161.768	158.557	118.327	100.034
	-22	106.315	104.944	109.581	110.087	105.63	103.047		110.387	137.646	160.158	156.81	116.687	98.959
	-21	106.261	105.45	110.317	109.222	106.585	100.768		109.717	141.217	160.08	155.864	120.535	100.573
	-20	105.794	99.143	112.301	111.569	106.888	104.425		110.422	141.377	158.753	157.905	119.002	102.16
	-19	106.663	98.6196	112.578	112.025	110.923	103.335		110.142	140.127	161.662	152.506	120.041	100.509
	-18	109.331	97.2808	113.787	115.888	107.547	104.888		111.442	141.166	162.084	154.251	123.974	102.188
	-17	109.229	94.4563	111.203	119.76	109.529	106.421		113.268	142.119	164.815	154.188	130.62	101.882
	-16	122.522	98.2496	111.89	116.009	109.884	104.49		112.181	140.342	162.229	158.176	127.277	103.067
	-15	122.502	104.985	112.19	115.659	108.294	107.294		108.508	139.482	164.851	158.368	127.287	101.461
	-14	122.662	95.1185	110.483	112.7	106.101	104.95		106.589	143.975	162.911	157.931	126.653	104.277
	-13	122.432	93.1425	112.337	111.338	107.753	109.158		105.913	139.755	160.718	155.428	128.111	97.6854
	-12	122.618	90.2982	111.251	113.398	109.536	105.318		105.548	140.899	163.214	156.184	125.878	100.616
	-11	122.522	94.1827	112.068	111.74	105.815	105.374		106.5	145.258	161.689	157.232	128.792	99.621
	-10	120.752	100.486	110.382	111.654	106.515	105.752		108.567	144.653	161.446	155.055	125.255	96.8441
	-9	121.319	104.685	111.045	112.489	105	104.225		105.934	145.617	165.152	156.785	128.293	97.8301
	-8	122.583	102.438	111.5	111.391	108.011	108.165		109.452	143.054	161.522	160.254	129.186	99.7389
	-7	120.636	103.986	110.52	112.424	107.571	104.481		106.111	144.323	165.793	158.659	126.658	98.8485
	-6	121.951	102.817	111.373	112.748	107.575	104.207		106.697	141.516	165.629	155.834	128.001	98.1594
	-5	121.538	103.745	111.644	112.096	107.012	105.744		106.286	146.84	167.077	156.937	125.941	100.395
	-4	118.966	95.7753	112.482	112.04	107.461	107.493		106.955	145.866	163.631	157.276	126.924	96.3774
	-3	119.8	103.232	113.355	113.361	109.728	105.912		108.078	142.788	165.299	157.216	127.892	93.4101
	-2	121.009	108.165	112.64	111.54	107.472	104.673		104.906	144.83	161.831	161.157	126.263	96.1543
	-1	117.783	108.891	114.036	112.448	110.653	108.763		109.819	143.3	163.265	159.514	128.611	96.4879
	0	342.707	283.725	189.934	264.705	240.01	192.082		247.499	319.268	427.402	439.13	296.11	212.658
	1	274.714	251.138	182.133	233.578	214.71	183.217		227.627	283.713	382.491	354.358	271.901	191.88
	2	237.276	205.529	180.358	220.796	197.662	179.045		217.171	266.579	359.004	303.619	261.48	175.035
	3	227.715	194.416	181.033	213.201	193.972	174.184		214.892	261.894	354.25	293.196	262.208	168.306
	4	225.13	179.008	181.768	208.547	189.002	175.283		211.99	258.999	340.644	291.966	264.41	166.019
	5	220.764	176.259	179.533	209.472	190.796	168.784		209.289	262.711	333.413	296.292	263.766	164.67
	6	216.521	180.665	178.963	205.366	184.64	163.656		206.955	257.187	330.77	297.115	262.132	161.968
	7	218.536	175.191	178.131	200.348	185.172	165.974		206.249	251.194	320.383	301.351	259.299	161.182
	8	216.668	172.738	176.335	199.409	184.047	162.244		205.716	252.745	314.82	298.782	256.78	161.294
	9	214.927	173.956	176.906	195.922	182.632	161.916		202.816	251.471	318.07	300.977	257.822	158.837
	10	213.556	174.125	173.797	198.607	179.143	159.104		202.541	246.347	311.319	299.04	249.481	158.261
	11	210.332	172.021	172.339	192.494	178.004	160.562		199.623	246.502	313.002	300.48	245.687	156.826
	12	210.486	166.83	169.231	189.829	178.578	161.475		199.357	245.846	304.491	296.916	244.802	157.906
	13	205.129	173.938	171.179	190.974	179.486	160.308		197.844	239.917	305.993	295.085	245.504	156.574
	14	206.026	172.148	169.635	189.115	178.228	159.023		196.7	229.877	297.612	295.305	247.627	156.342
	15	203	170.737	167.714	190.324	177.479	157.632		196.238	233.667	294.586	293.405	247.128	150.798
	16	200.255	167.642	166.192	188.728	176.429	162.24		197.252	232.712	305.444	286.716	246.326	154.039
	17	198.146	167.337	167.547	182.64	175.895	156.532		193.726	236.455	300.85	285.259	237.341	153.738
	18	199.863	159.211	168.935	180.382	178.638	160.243		190.565	240.019	298.19	284.576	236.848	153.222
	19	199.198	164.16	169.546	171.47	175.155	155.738		192.386	241.11	295.141	283.007	239.666	151.067
	20	197.76	160.392	168.353	173.519	174.354	160.857		189.026	241.484	297.743	284.045	243.755	148.801
	21	197.279	168.334	166.983	178.04	173.857	157.538		188.339	239.9	297.958	283.907	242.066	148.329
	22	199.043	157.081	167.167	177.964	172.265	157.973		185.308	244.468	296.892	283.055	241.31	146.605
	23	196.888	147.816	167.753	178.367	172.419	157.781		186.154	243.055	295.731	284.543	247.682	145.505
	24	198.665	158.323	166.884	179.106	167.84	154.503		186.478	250.139	290.724	280.049	244.461	143.229
	25	195.459	152.656	167.833	182.094	168.149	156.898		185.182	246.601	289.041	280.108	248.215	145.673
	26	193.869	165.936	167.263	179.514	166.602	154.655		185.601	247.737	294.932	279.564	243.721	143.853
	27	186.684	169.211	170.272	182.032	168.065	150.74		183.986	248.119	284.139	276.321	243.413	142.151
	28	192.632	170.495	168.774	181.756	169.124	155.207		182.957	250.327	286.058	278.234	246.123	142.017
	29	192.618	167.406	167.047	176.513	165.616	151.54		181.545	245.123	289.094	276.21	242.294	141.496
	30	191.374	172.127	167.24	177.737	166.408	151.461		175.646	254.93	289.887	276.43	243.372	140.118
	31	192.17	168.13	166.348	179.129	169.725	154.57		175.831	255.265	290.301	278.795	242.386	141.375
	32	190.383	169.354	166.302	178.134	170.127	151.488		176.158	257.288	288.96	279.304	243.05	140.611
	33	189.039	163.705	164.631	178.716	170.026	152.919		179.364	255.038	286.792	276.339	242.36	140.546
	34	185.665	162.22	166.918	177.568	170.528	154.96		176.508	260.608	288.981	272.236	244.733	141.046
	35	187.144	166.676	170.713	176.29	171.459	148.998		177.561	257.7	283.768	271.019	243.253	132.908
	36	187.802	165.27	166.546	174.646	170.863	150.591		178.498	263.034	284.507	270.918	241.171	135.319
	37	181.934	167.911	168.17	176.456	169.329	151.162		175.646	261.678	274.634	266.567	242.237	134.424
	38	184.953	167.036	164.595	173.186	169.817	152.89		178.769	261.586	276.147	268.162	243.393	135.106
	39	183.578	163.948	164.279	173.195	165.819	151.97		177.938	262.248	286.642	262.244	239.6	133.79
	40	185.128	160.586	165.158	173.358	166.435	152.929		175.298	260.266	277.582	262.97	239.955	135.945
	41	184.644	160.048	165.641	173.545	164.43	151.401		179.786	261.386	279.172	261.428	236.665	133.703
	42	185.346	162.804	167.772	172.888	163.073	154.77		180.825	258.168	276.548	261.132	240.437	136.933
	43	183.392	164.207	167.405	173.33	166.589	155.764		178.687	259.524	278.68	261.396	239.128	135.51
	44	180.906	160.972	168.583	172.247	166.586	150.631		177.504	256.257	275.717	259.694	239.555	132.381
	45	182.883	169.047	167.158	170.194	167.112	155.682		180.244	259.635	276.956	254.895	236.921	132.729
	46	184.85	172.841	166.69	170.298	167.023	152.692		178.645	257.08	277.966	253.841	238.374	134.032
	47	185.233	169.671	168.022	170.925	166.422	151.66		176.013	252.911	272.167	250.732	238.5	130.773
	48	183.701	167.455	167.741	167.536	168.629	150.22		177.985	259.211	276.837	251.547	239.636	131.808
	49	181.958	161.844	165.187	166.731	167.755	149.633		177.697	260.644	275.01	251.066	238.699	130.666
	50	182.656	149.069	162.196	167.497	167.257	155.093		178.808	260.756	284.615	252.32	238.059	125.551
	51	182.208	156.283	165.002	166.178	166.809	155.324		176.936	263.194	278.22	251.239	237.59	127.745
	52	181.56	163.022	165.696	166.577	165.735	149.788		175.063	257.587	274.099	256.196	234.919	126.115
	53	182.865	164.732	167.573	164.804	165.111	151.393		177.688	260.516	273.434	255.346	232.602	126.044
	54	181.613	165.4	166.608	165.704	165.453	146.453		178.493	260.633	272.483	255.309	235.225	125.302
	55	180.792	164.953	166.043	166.023	164.217	153.062		179.116	262.496	269.585	249.883	234.409	123.531
	56	179.584	158.791	165.911	162.515	165.157	149.09		176.465	255.647	275.463	250.513	233.246	121.882
	57	181.698	161.255	166.275	165.114	162.898	146.643		172.857	260.152	277.241	247.953	234.257	125.082
	58	182.583	165.973	163.1	163.391	161.191	145.097		174.129	258.307	275.468	249.145	235.788	123.552
	59	183.271	161.768	164.473	164.241	160.834	149.01		176.562	258.439	271.697	248.754	233.496	122.056
	60	181.061	159.699	163.527	163.205	162.293	148.791		174.015	256.003	272.392	245.937	236.389	122.517

## Sheet: Fig 3i
	Veh	mPF4
	181.805	176.376
	160.99	259.43
	165.13	274.97
	165.02	251.15
	164.265	235.09
	149.98	124.49

## Sheet: Fig 3k
	0min	5min	10min	60min
	0.9	4.82	2.43	1.53
	0.9	0.63	0.89	0.67
	1.3	1.33	2.33	3.82
	0.9	0.57	2.11	1.99
		1.15	1.99	1.06
		1.46	4.3
		1.13	1.22
		1.12	0.92
		1.27	1.26

## Sheet: Fig 3m
	Time (Mins)	mPF4							Veh
	-15	98.88	98.81	98.66	98.52	100.92	98.57	99.37	100.21	99.81	99.84	98.82	99.85	99.15	98.92
	-14	98.94	98.38	99.34	99.09	99.22	98.65	99.77	100.15	98.93	99.85	99.06	99.63	98.82	99.26
	-13	98.68	98.79	98.77	99.03	100.58	98.84	99.98	99.94	99.36	99.61	99.84	99.29	100.03	99.2
	-12	98.83	98.71	98.81	99.89	99.68	98.67	99.81	99.85	100.1	99.8	100.18	100.13	100.09	98.07
	-11	98.73	98.86	99.66	99.34	101.42	99.01	99.6	99.21	100.27	99.67	100.22	100.76	98.56	98.14
	-10	99.33	98.97	100.13	99.92	99.47	99.55	101.29	99.22	100.04	100.63	99.55	99.83	100.1	99.22
	-9	99.89	99.99	100.27	100.71	99.64	99.75	99.05	100.15	100.48	100.41	100.21	99.79	100.25	100.64
	-8	100.27	100.57	100.38	100.11	99.19	100.24	99.39	99.97	99.92	101.09	100.2	99.36	99.87	99.3
	-7	100.5	100.34	99.55	100.03	99.76	100.78	98.82	100.56	99.95	100.7	99.76	100.48	99.44	100.4
	-6	100.17	101	99.97	99.72	99.94	100.53	100.4	99.95	99.77	99.9	101.06	99.66	100.23	100.38
	-5	101.3	100.98	100.28	100.82	100.21	100.99	99.85	100.19	100.03	100.06	100.25	101.29	100.49	100.98
	-4	100.55	101.03	100.75	100.85	99.93	100.8	100.88	99.87	99.71	100.07	99.94	99.87	101.54	100.57
	-3	101.42	101.51	101.04	100.21	99.32	101.98	101.22	100.25	100.18	99.85	100.29	99.73	100.34	101.58
	-2	100.77	100.79	101.01	100.44	100.17	100.72	99.9	100.4	100.74	99.02	100.42	99.61	100.95	102.26
	-1	101.69	101.21	101.34	101.28	100.57	100.95	100.72	100.04	100.65	99.46	100.14	100.76	100.21	101.13
	0	190.2	189.97	176.04	187.39	188.65	194.19	193.36	168.55	178.83	157.24	202.41	191.73	192.26	177.41
	1	169.41	170.53	161.34	168.39	173.95	172.82	173.99	157.25	163.48	146.57	178.9	166.07	167.84	158.35
	2	160.31	159.75	151.23	160.71	162.99	162.22	164.95	148.97	156.62	139.79	166.47	154.61	154.41	149.08
	3	158.53	158.02	148.4	158.58	158.13	158.09	162.82	147.38	154.67	139.26	163.63	153.44	150.21	148.97
	4	159.34	157.39	147.74	158.05	155.7	156.74	161.49	146.75	153.64	139.24	160.64	152.05	148.48	148.73
	5	157.7	158.32	147.86	156.94	154.52	154.99	160.69	146.38	151.77	138.38	160.76	149.7	148.13	148.18
	6	157.04	157.64	149.07	155	155.91	153.27	159	144.83	150.45	138.08	158.28	150.17	146.26	149.44
	7	156.13	157.79	146.65	154.1	154.06	152.57	158.84	144.11	148.99	137.15	158.23	150.16	144.93	147.97
	8	155.57	155.52	145.06	152	153.74	151.45	156.39	142.66	147.97	136.58	156.8	149.44	145.14	148.56
	9	153.86	154.92	143.12	151.56	153.22	150.37	155.7	142.13	145.61	135.11	154.29	148.63	144.38	147.55
	10	153.66	154.86	139.35	150.57	151.49	148.6	155.51	140.73	144.09	135.62	154	149.01	142.84	146.01
	11	152.66	153.3	140.79	149.24	151.36	148.43	153.77	141.2	142.71	133.51	152.41	148.39	142.09	146.01
	12	149.97	152.38	141.91	147.83	149.48	147.24	154.14	138.77	141.03	133.8	151.65	148.92	141.06	145.99
	13	150.38	150.87	141.02	147.59	148.23	145.92	151.75	139.69	140.63	132.88	151.56	147.66	139.38	145.46
	14	150.56	150.45	137.5	146.23	148.73	145.91	153.33	138.96	139.97	131.46	149.87	146.33	139.97	143.23
	15	148.8	149.76	137.44	146.65	147.95	145.42	151.89	139.23	140.31	131.64	149.7	145.8	138.87	141.23
	16	148.14	147.84	137.98	146.03	147.38	143.51	151.36	138.84	140.05	131.84	148.72	145.67	138.22	142.68
	17	149.08	148.14	138.94	146.59	147.44	143.88	151.08	138.76	138.58	130.73	148.37	144.72	136.45	142.35
	18	148.23	147.67	138.71	144.98	146.61	142.99	152.91	138.23	139.23	130.77	147.92	143.96	135.15	142.86
	19	146.61	147.26	139.22	144.65	146.65	143.02	151.6	138.34	138.58	130.11	148.26	143.94	135.53	142.43
	20	147.05	148.3	138.75	144.27	146.62	143.58	154.06	136.52	138.17	130.14	147.57	144.59	136.25	142.25
	21	146.86	147.33	138.52	144.23	146.62	142.78	151.79	136.87	138.33	131.51	148.37	144.37	136.18	141.92
	22	146.63	145.62	139.46	143.66	146.87	141.78	151.41	137.37	138.19	131.04	146.58	144.41	135.18	141.02
	23	146.08	145.41	139.67	143.25	145.68	142.4	152.42	136.33	137.06	130.07	147.13	144.06	135.24	140.51
	24	146.74	145.62	139.39	142.62	145.94	141.55	151.18	136.99	137.25	129.87	146.48	144.28	134.16	140.65
	25	145.98	145.85	139.4	142.26	145.78	140.81	150.19	135.16	135.34	130.79	146.81	143.01	132.39	141.09
	26	145.72	145.44	139.41	143	146.58	141.36	150.48	136.16	136.01	129.85	145.73	142.21	134.58	141.66
	27	145.98	143.75	140.2	142.87	145.44	141.33	149.29	136.09	137.22	129.15	144.68	142.64	134.4	140.77
	28	146.26	145.01	140.35	143.13	146.31	141.15	147.78	134.56	136.29	130.36	146.87	142.29	133.44	141.42
	29	145.68	143.59	139.69	142.76	145.97	140.61	150.82	135.79	136.61	130	145.44	142.25	134.52	141.86
	30	145.67	143.71	140.24	142.49	145.42	141.19	147.76	136.56	136.49	129.31	144.95	141.45	134.71	141.21
	31	146.15	143.61	140.49	141.74	144.86	140.35	148.92	135.6	136.52	129.11	144.2	141.7	133.93	142.55
	32	145.36	142.78	139.4	141.82	144.61	139.57	148.32	135.76	134.2	130.03	144.14	139.97	133.85	141.72
	33	145.99	142.74	139.57	142.2	143.84	138.46	147.58	135.7	133.61	127.99	144.76	140.07	133.23	140.74
	34	144.77	143.63	139.4	141.31	143.28	136.66	148.25	135.91	133.32	129.95	144	140.81	132.73	139.69
	35	145.17	142.86	140.05	141.75	142.55	136.83	147.71	134.24	132.38	128.89	142.47	140.85	131.92	139.59
	36	144.99	141.44	139.91	141.45	143.7	137.45	147.22	134.49	133.16	128.08	142.47	140.74	132.23	139.93
	37	144.73	142.37	139.73	141.15	143	138.21	146.43	134.53	132.97	130.05	142.9	140.37	131.97	140.62
	38	144.87	142.68	141.13	141.19	142.93	138.37	146.56	134.22	133.55	129.53	143.08	139.85	129.74	140.65
	39	145.01	141.65	140.53	139.89	142.23	137.96	145.89	133.89	133.45	128.31	142.14	138.74	130.02	139.31
	40	145.63	142.17	141.1	140.3	143.86	138.17	145.7	135.58	132.59	127.24	143.27	140.33	128.65	139.91
	41	144.87	141.44	140.17	140.36	142.73	137.9	146.71	134.18	132.57	128.58	142.12	139.78	129.07	139.26
	42	144.91	141.23	140.19	140.39	143.33	137.5	146.07	134.91	133.44	128.37	142.79	139.64	129.16	139.5
	43	144.85	141.95	140.8	140.19	142.6	138.14	147	133.13	131.45	128.43	142.21	138.54	130.26	140.51
	44	144.39	141.14	139.6	140.12	142.73	137.47	145.4	132.74	131.41	129.43	140.76	138.41	129.38	139.89
	45	144.65	141.15	139.35	141.55	144.31	137.52	145.08	133.01	131.58	128.65	141.46	138.43	128.62	139.28
	46	144.35	140.13	139.24	140.44	143.53	136.87	144.46	134.31	131.75	129.33	140.75	137.33	128.26	139.88
	47	143.73	140.46	139.69	140.24	142.52	136.19	142.86	133.6	131.32	129.95	140.4	138.09	129.13	140.27
	48	144.11	139.8	139.34	140.08	142.29	135.75	143.82	133.86	131.02	130.48	140.11	139.15	129.35	140.35
	49	144.92	139.98	139.46	140.17	141.64	135.62	144.15	133.82	130.53	129.35	139.75	136.55	129.2	137.56
	50	144.57	137.9	141.23	139.71	142.4	135.61	142.83	133.14	130.12	128.8	139.71	137.51	128.76	139.15
	51	144.05	138.08	140.85	139.15	142.66	135.34	144.7	133.59	129.46	127.62	138.69	138.32	127.14	138.11
	52	143.88	138.07	140.3	139.25	141.98	135.15	143.09	133.32	130.42	128.84	139.16	138.89	127.36	138.51
	53	142.36	138.77	141.78	139.26	142.25	134.99	143.98	133.17	128.67	128.26	139.17	137.49	128.42	138.66
	54	143.2	138.48	139.99	139.46	142.83	134.04	142.61	133.57	129.43	129.06	139.34	136.66	126.26	137.8
	55	142.72	138.19	140.28	138.64	143.05	134.2	143.76	132.53	129.39	128.59	137.52	137.49	125.95	139.08
	56	143.42	138.46	140.68	138.18	141.62	132.45	141.73	131.95	129.85	129.82	137.5	137.24	127.03	139.2
	57	144.04	138.58	140.36	137.58	142.84	133.66	142.95	133.08	128.75	129.02	137.52	136.84	126.43	139.56
	58	143.37	136.83	139.83	138.16	142.36	132.72	143.61	132.27	128.86	129.95	137.53	137.41	127.2	139.96
	59	143.08	137.58	140.77	138	141.73	133.12	143.07	132.17	128.71	129.54	136.93	137.02	128.02	138.53
	60	143.07	136.85	139.78	137.87	142.16	134.06	144.37	132.42	129.37	129.14	138.4	137.85	125.22	139.16

## Sheet: Fig 3n
	Veh	mPF4
	132.84	143.43
	129.37	137.98
	128.97	140.53
	138.32	138.66
	137.52	142.35
	127.07	134.12
	138.88	143.34

## Sheet: Fig 3o
	Time (Mins)	Veh + Sal										Veh + Ro-25										PF4 + Sal										PF4 + Ro-25
	-15	99.07	99.75	100	97.84	99.99	97.92	99.27	100.08			97.62	97.37	97.75	101.86	99.55	98.45	95.78	99.44			99.69	98.56	100.48	99.21	100.43	99.1	99.39	98.52	99.03			100.97	103.03	98.49	99.29	97.23	99	100.85	99.45	101.39
	-14	99.58	99.44	100.4	99.75	100.04	98.85	98.88	99.43			97.76	97.73	97.81	96.31	99.36	98.76	97.28	98.7			100.23	98.35	98.33	99.55	99.6	99.6	100.19	97.62	98.89			99.52	102.56	97.36	96.89	99.69	99.19	99.05	99.26	100.95
	-13	100.95	99.29	100.21	99.15	99.73	99.96	98.9	100.16			98.57	97.5	99.09	99.32	99.09	98.72	97.79	98.65			98.97	99.52	100.67	99.67	98.26	99.37	99.54	98.09	99.29			100.59	101.99	99.71	99.43	99.38	99.63	99.17	99.44	101.32
	-12	100.66	100.4	100.3	98.72	99.48	98.82	100.19	100.03			98.45	97.35	99.62	99.23	98.22	100.65	98.55	98.51			98.92	98.98	100.29	99.71	98.52	100.34	98.43	99.49	99.78			100.42	101.02	99.78	98.87	99.39	99.6	99.37	99.67	101.36
	-11	100.68	100.2	98.69	99.17	100.22	99.6	99.37	99.62			100.57	98.98	97.91	101.6	98.57	101.13	99.41	99.24			99.83	98.66	98.35	99.24	99.28	100.63	98.61	98.94	99.39			98.49	101	100.3	98.76	98.76	100.49	100.3	100.01	99.97
	-10	101.35	100.82	99.95	99.73	98.48	98.81	100.66	99.84			100.38	99.09	99.61	98.5	99.39	100.07	98.98	100.13			99.18	99.2	99.17	99.26	99.22	99.21	98.87	101.96	100.14			99.89	99.28	100.88	99.6	99.13	100.25	98.68	100.14	100.57
	-9	100.52	100.36	99.67	99.45	99.53	100.79	99.35	99.59			100.33	100.43	99.33	100.45	99.56	99.5	98.86	100.45			100.26	99.64	97.67	100.13	99.97	100.41	100.19	100.07	99.47			99.97	98.9	99.41	98.41	99.82	99.62	100.49	99.53	99.82
	-8	100.67	100	99.19	99.25	99.76	99.8	100.21	99.74			98.94	100.57	101.17	99.4	100.1	99.17	100.16	100.1			100.59	100.44	100.04	99.26	99.74	99.58	99.99	100.58	99.85			98.79	99.09	98.84	99.76	99.11	100.06	100.82	100.25	99.71
	-7	99.66	100.22	99.54	100.28	99.61	101.13	99.11	98.89			99.45	100.34	100.2	101.96	99.87	100.02	100.8	100.44			100.9	101.11	100.71	99.45	100.66	101.29	99.32	100.29	100.35			100.2	98.34	100.72	101.27	101	99.93	100.62	100.16	100.15
	-6	100.26	99.71	100.8	100.31	100.28	100.79	99.99	100.76			100.71	100.9	99.86	100.69	100.74	100.02	101.9	100.4			101.07	100.54	99.26	101.02	101.01	98.87	101.08	99.82	100.41			99.36	99.47	97.82	99.09	100.94	100.09	101.13	100.22	99.58
	-5	99.58	99.9	99.77	101.2	100.06	101.34	100.5	100.89			101.92	102.48	100.63	100.95	100.25	100.31	99.51	100.36			98.86	99.83	101.04	99.93	100.63	101.06	100.64	100.92	100.16			98.55	99.35	101.65	100.5	100.98	100.16	100.6	100.48	99.58
	-4	98.59	99.94	100.44	100.19	100.82	100.92	101.11	100.1			101.47	101.88	100.46	100.18	101.59	99.47	100.67	101.02			100.47	100.84	100.43	100.17	101.05	100.49	101.43	100.53	100.89			99.59	97.37	101.46	101.11	101.98	100.34	100.12	100.17	98.04
	-3	100.08	100	99.48	101.33	100.41	99.97	101.25	100.41			101.28	102.16	102.68	99.61	101.57	101.88	102.31	100.47			101.2	101.38	100.9	100.33	100.42	100.25	100.71	101.28	100.62			100.69	98.79	101.15	103.39	100.71	100.93	98.87	100.1	98.29
	-2	99.07	100.26	100.72	101.9	100.92	101.17	100.8	99.6			100.47	101.46	102.94	99.72	101.04	99.61	103.43	101.79			100.11	101.76	101.85	101.57	100.73	99.53	99.97	100.88	100.69			101.48	99.97	100.93	101.6	100.66	99.95	100.12	100.99	99.7
	-1	99.31	99.72	100.9	101.81	100.76	100.2	100.5	100.92			102.12	101.81	100.98	100.28	101.18	102.31	104.62	100.36			99.76	101.23	100.83	101.52	100.57	100.34	101.69	101.1	101.1			101.52	99.89	101.34	102.07	101.31	100.84	99.88	100.19	99.61
	0	172.49	172.03	177.54	197.92	171.13	169.56	192.55	176.44			185.95	170.19	151.57	158.12	173.04	189.77	190.01	156.85			211.83	181.71	209.12	167.75	172.23	163.42	181.3	176.32	200.52			167.56	168.13	170.22	162.36	149.37	179.55	185.97	166.32	159.31
	1	156.59	155.43	161.52	179.76	157.49	157.6	167.06	157.26			166.6	165.74	145.42	144.4	148.39	173.41	161.18	145.35			184.69	165.62	180.13	150.96	153.67	147.56	165.3	157.26	174.84			148.94	154.04	157.48	149.05	143.66	160.01	164.07	155.13	144.2
	2	151.66	151.46	155.92	166.38	152.26	150.06	157.34	150.38			160.38	156.6	144.2	139.73	141.83	165.84	150.38	139.04			165.15	158.42	162.95	144.83	145.58	144.59	156.86	152.53	158.62			138.95	144.38	148.93	141.91	141.3	152.35	153.71	149.99	137.77
	3	150.9	151.45	155.71	165.09	149.76	149.09	157.09	149.67			158.72	154.16	145.64	143.17	142.93	158.16	150.64	137.78			162.28	156.96	158.53	145.37	143.79	145.45	154.68	149.61	154.99			136.59	140.73	145.29	137.69	142.19	150.38	150.53	146.45	138.74
	4	151.88	151.17	155.01	163.88	149.11	147.34	157.74	150.11			160.9	154.2	144.05	141.44	145	154.86	149.76	135.65			161.14	157.24	155.54	142.25	145.21	146.8	153.5	149.76	155.22			134.36	139.19	146.46	138.52	142.2	150.34	151.59	146.08	139.22
	5	150.73	149.31	153.83	160.47	148.82	146.02	156.95	150.64			161.18	154.73	143.86	142.55	145.64	153.88	150.33	134.91			163.16	156.53	155.65	142.55	144.34	147	153.92	150.72	155.77			133.93	137.78	143.27	136.84	143.26	148.94	149.98	144.5	139.41
	6	150.89	148.6	155.82	158.62	146.56	145.79	156.99	150.04			160.11	153.61	144.05	143.39	145.32	151.49	151.15	133.54			163.5	155.04	154.09	141.78	142.64	145.94	154	148.18	155.75			134.65	135.99	142.06	134.08	143.89	148.8	149.06	143.81	138.37
	7	148.38	145.84	153.39	159.42	146.27	142.53	156.85	148.78			159.17	150.4	143.77	141.44	145.97	153.87	150.43	133.7			164.77	152.56	150.91	139.79	143.82	145.29	152.24	149.16	155.43			133.62	135.91	141.3	133.99	143.16	147.04	148.87	140.57	137.33
	8	146.21	145.75	151.4	155.47	146.8	145.44	156.02	148.14			155.27	150.38	143.31	142.86	144.24	151.23	147	131.26			161.9	151.19	149.71	139.67	143.3	144.35	151.05	148.84	156.2			133.17	135.81	140.25	131.72	142.3	146.36	148.88	139.29	136.22
	9	145.1	144.65	149.28	154.21	145.22	142.55	154.28	147.27			157.29	150.22	139.3	141.63	144.05	148.66	148.39	131.29			160.58	151.42	149.01	139.74	140.99	143.62	149.87	146.38	155.19			132.03	135.6	140.38	129.09	140.96	145.74	146.86	138.69	135.06
	10	143.13	143.95	148.55	152.42	143.93	141.48	153.6	147.1			155.54	147.77	138.46	141.47	143.36	147.2	147.74	130.52			160.29	150.42	148.5	138.52	142.82	142.65	148.26	147.21	154.25			130.48	133.36	139.01	131.15	141.49	145.32	147.05	136.76	133.72
	11	141.02	141.99	149.56	151.34	142.42	140.62	153.65	145.57			157.58	146.8	137.42	140.2	142.35	149.23	146.13	129.34			159.09	150.65	147.59	137.31	141.4	142.17	147.62	146.46	154.4			130.87	133.36	141.03	129.92	140.64	144.06	146.66	136.65	133.48
	12	141.21	141.49	149.16	151.08	142.04	139.45	150.14	147.04			155.02	145.65	136.96	142.19	141.86	149.92	145.76	129.37			157.75	148.89	145.65	137.79	140.66	141.77	146.94	146.23	153.85			131.15	132.82	139.81	130.97	139.56	143.05	145.59	135.92	133.37
	13	140.35	140.64	147.05	151.96	141.87	139.3	149.97	146.04			155.03	145.34	133.78	138.27	143.15	149.75	146.54	129.78			158.93	148.27	146.86	134.85	141.67	139.86	147.47	144.96	153.84			130.18	131.63	139.33	129.3	138.33	142.25	143.62	135.87	132.38
	14	139.55	140.49	148.1	152.04	140.24	141.44	151.82	145.16			153.49	143.89	134.53	141.05	142.33	148.61	148.2	128.36			158	148.73	142.84	135.45	141.11	137.99	145.77	146.1	153.5			129.37	131.99	137.85	129.66	137.7	141.08	144.42	134.87	133.19
	15	137.91	140.06	146.33	151.64	141.07	140.23	152.78	145.8			153.64	143.23	136.55	139.89	142.38	147.6	146.69	128.44			156.84	147.67	144.19	134.79	139.79	139.46	145.26	144.02	152.42			128.81	129.87	138.52	128.88	137	140.94	142.11	135.43	133.43
	16	138.66	139.99	145.6	153.25	139.76	136.36	150.36	144.27			152.59	141.98	131.01	138.23	141.29	146.92	144.52	128.73			157.01	146.95	141.47	136.41	140.22	137.8	145.57	144.49	151.55			127.07	129.98	137.05	128.82	137.19	140.27	143.34	133.97	130.86
	17	137.97	138.59	147.91	149.42	141.18	136.79	150.36	142.37			152.94	142.56	129.6	140.18	139.79	145.24	143.79	127.18			154.49	147.72	143.82	134.24	137.4	136.67	143.91	142.72	152.58			129.74	129.59	135.48	128.44	135.63	139.49	141.02	133.29	129.95
	18	137.85	138.38	146.62	147.82	139.12	137.79	148.32	143.09			150.9	140.06	129.13	139.57	141.15	144.61	143.36	125.08			155.85	146.07	142.65	136.13	139.68	137.44	144.07	142.81	151.87			128.66	129.56	130.76	129.89	136.14	139.08	141.16	133.42	129.12
	19	137.3	138.59	145.46	148.71	139.9	135.89	148.25	144.98			148.33	140.01	130.76	137.95	141.75	141.16	144.4	125.97			155.4	146.74	141.21	134.86	140.01	136.8	143.36	142.65	151.46			128.55	128.37	133.35	129.24	132.31	139.79	141.22	132.88	128.66
	20	135.24	138.54	146.19	149.41	138.57	136.76	148.5	143.23			149.74	138.94	128.35	138.59	140.74	142.04	143.14	126.02			157.01	146.07	139.99	136.75	140.24	136.49	145.93	142.72	151.35			126.07	127.66	137.39	128.92	130.26	139.66	142.11	132.79	127.06
	21	134.35	137.43	146.03	149.82	137.56	135.83	149.23	142.13			149.87	138.1	132.27	136.95	141.8	141.22	143.11	126.54			154.85	144.87	141.47	135.49	135.79	136.92	145.11	141.26	150.86			127.9	127.88	135.66	130.83	130.1	138.66	140.35	133.76	129.14
	22	132.87	137.24	145.08	149.19	137.82	131.64	148.87	140.71			150.16	137.39	129.28	139.98	141.06	141.09	141.87	125.53			155.64	146.99	139.3	134.63	137.41	135.62	145.26	140.76	149.72			127.73	127.71	132.44	129.25	132.66	138.66	140.83	132.51	128.51
	23	132.57	136.44	144.56	148.12	137.22	130.82	147.07	139.21			149.35	137.5	130.23	136.52	140.59	138.97	142.26	126.45			155.55	146.12	140.97	134.98	136.1	136.5	144.91	142.56	150.4			126.64	126.8	131.49	130.33	132.4	137.37	140.31	133.92	128.12
	24	131.35	135.95	144.29	149.13	137.36	131.86	146.45	143.08			149.62	138.85	129.99	137.82	140.61	135.64	142.94	125.4			155.01	145.63	139.78	134.64	135.11	134.37	145.2	141	150.77			125.59	126.83	130.3	129.47	133.44	137.44	139.09	132.9	128.79
	25	130.93	136.31	143.24	149.48	137.11	132.66	147.98	139.96			148.89	138.74	129.04	136.07	141	137.88	142.05	125.16			154.16	145.01	137.24	133.36	135.71	133.93	139.66	141.72	150.43			125.9	126.88	132.74	129.3	133.93	137.64	140.45	133.37	128.5
	26	131.98	135.94	145.22	148.79	137.1	132.42	146.79	140.42			147	136.72	129.31	137.11	140.94	139.24	142.25	125.76			153.35	145.22	136.92	134	135.96	135.31	138.84	142.55	149.73			124.9	126.64	131.12	129.43	132.16	136.66	139.25	132.94	128.58
	27	130.83	135.26	145.1	149.46	136.76	133.71	146	141.5			147.69	136.55	129.85	134.39	141	141.24	141.17	125.92			153.63	143.34	141.71	134.91	136.34	134.24	141.23	140.79	149.63			124.06	125.39	129.54	129.56	132.89	136.85	138.71	132.94	129.19
	28	130.56	134.69	142.02	146.54	136.12	134.91	144.83	141.28			146.8	134.6	129.7	134.74	140.07	140.04	139.8	126.39			152.79	143.27	140.21	134.85	133.78	135.55	141.85	141.09	150.15			124.02	125.02	131.21	129.82	133.55	138.34	139.29	132.62	129.54
	29	130.09	134.88	135.6	147.23	136.56	134.23	146.13	139.87			146.1	136.37	129.01	135.79	141.41	136.27	139.21	125.13			155.38	143.09	139.64	134.02	135.85	133.64	142.34	139.32	150.38			124.9	126.05	135.72	129.13	133.47	136.67	138.71	132.74	127.16
	30	130.22	134.43	141.59	147.91	135.01	134.57	145.54	138.59			146.41	136.03	129.44	133.83	142.24	136.09	140.8	125.46			152.22	144.18	136.38	134.91	136.46	131.92	141.8	139.82	149.5			125.45	125.39	134.71	131.58	133.47	136.81	137.43	132.07	126.81
	31	130.08	134.5	141.23	146.75	135.53	134.95	142.86	140.2			146.39	135.69	126.14	136.36	141.78	135.75	137.83	125.03			152.42	143.41	135.75	135.08	135.99	134.14	142.3	139.14	148.84			123.18	125.07	130.42	129.23	130.28	138.07	139.03	133.26	127.73
	32	128.85	132.6	141.25	146.65	134.76	133.72	144.14	139.67			145.25	133.91	127.2	135.55	141.33	139.92	138.83	125.35			153.35	143.46	139.92	134.86	137.74	135.25	140.55	140.78	149.67			121.91	125.16	133.27	131.97	131.23	136.12	136.73	132.52	126.18
	33	130.3	133.27	140.93	145.61	134.3	133.35	142.67	141.73			145.46	133.39	126.99	136.18	142.42	140.38	138.49	124.79			151.98	143.75	138.47	134.74	137.54	132.44	141.08	138.1	149.04			122.43	125.06	131.54	130.86	131.88	137.33	137.28	132.26	126.61
	34	130.7	132.84	141.15	147.54	133.2	133.87	142.91	141.61			146.67	130.44	126.41	135.77	142.09	140.77	138	124.05			148.93	145.72	136.75	134.74	135.92	134.15	141.2	139.23	150.14			120.89	124.4	129.68	129.23	131.61	138.16	137.16	131.83	126.76
	35	128.85	133.87	140.23	144.73	132.78	133.29	143.27	140.68			144.57	130.1	126.87	133.35	141.46	141.73	138.13	123.95			150.12	141.9	137.42	134.86	135.83	134.75	140.86	138.08	148.62			120.76	122.97	132.74	131.12	130.01	135.94	136.47	131.44	126.69
	36	130.68	133.46	141.9	144.43	133.73	133.57	141.45	140.64			143.63	131.07	129.06	135.81	141.3	139.97	136.36	125.01			151.98	142.01	136.86	134.67	136.38	134.54	140.74	139.49	148.91			122.93	123.51	132.39	130.82	131.27	136.49	136.27	132.04	126.97
	37	131.26	132.99	138.8	144.74	132.71	133	141.16	140.64			142.59	131.42	125.76	136.35	141.92	141.56	136.11	124.94			151.11	143.98	137.3	134.15	136.87	134.26	139.19	140.22	148.93			122.97	122.55	134.5	130.23	129.73	136.63	136.89	131.64	126.73
	38	130.67	132.48	139.37	142.17	132.45	133.14	141.92	139.05			142.39	130.62	125.8	134.49	142.44	142.85	135.55	125.31			150.63	143.46	136.03	134.56	134.87	133.38	139.53	141.22	149.55			120.4	122.39	132.45	130.02	129.57	135.23	136.17	132.09	125.85
	39	130.34	132.33	139.82	144.84	131.86	133.19	141.67	138.64			141.06	128.66	127.69	133.46	141.43	141.71	135.78	123.96			151.3	143.37	138.9	134.73	136.03	132.7	140.67	139.91	149.48			120.71	122.98	131.8	130.11	129.83	134.44	134.54	133.2	125.55
	40	129.49	131.8	138.75	144.84	130.7	133.1	142.08	139.58			140.48	126.66	126.23	132.28	141.22	140.3	133.48	124.05			150.55	143.5	136.62	134.55	136.27	133.48	140.06	140.49	148.94			121.77	122.21	129.29	131.18	128.25	135.84	133.65	132.72	124.37
	41	130.37	132.28	138.16	144.63	130.11	131.99	140.26	140.64			140.63	126.02	126.47	134.87	141.89	139.64	133.44	123.88			149.91	143.37	134.5	134.15	136.08	132.1	139.83	141.44	149.78			121.8	121.95	130.31	130.89	129.6	134.16	133.7	132.14	123.06
	42	129.33	131.85	137.49	144.61	130.07	134.21	139.75	139.31			141.04	127.12	126.11	131.3	141.23	138.95	132.66	123.12			149.73	141.86	136.17	134.55	135.82	131.32	140.04	140.59	149.54			122.55	122.21	131.85	130.05	128.98	134.33	134.35	132.2	123.93
	43	129.33	132.06	136.83	144.7	129.78	131.68	140.87	141.64			139.8	128.3	126.84	131.67	142.11	140.12	133.59	122.87			147.24	144.09	134.1	134.33	135.85	132.75	139.29	138.59	148.68			122.46	121.03	134.54	130.48	129.74	133.5	132.36	131.49	124.54
	44	128.39	130.07	135.81	142.8	129.37	131.99	139.04	140.83			141.04	128.54	127.3	133.98	140.71	137.15	134.56	123.43			149.66	142.86	136.85	135.12	137.15	131.75	139.97	141.04	149.95			123.09	122.46	131.18	131.09	128.83	131.6	135.01	131.82	124.45
	45	127.97	130.61	136.2	143.01	129.5	131.79	140.01	139.77			140.11	127.61	126.52	133.5	141.22	136.31	134.02	121.81			150.31	143.78	136.85	134.03	137.35	130.4	138.74	137.02	149.28			125.44	119.53	133.31	128.85	128.49	131.99	135.03	132.16	122.86
	46	128.42	130.73	134.27	141.98	131.39	131.04	138.43	139.31			139.93	125.83	127.3	131.69	141.17	135.27	132.9	121.43			148.43	143.01	138.01	134.01	136.05	129.97	139.66	136.85	150.17			123.86	120.51	132.89	128.91	127.5	132.24	134.8	132.45	123.17
	47	127.96	130.86	135.26	141.85	129.65	130.92	138.66	139.37			139.14	125.95	127.11	133.24	141.02	135.42	132.1	122.67			147.31	141.31	136.28	133.04	134.82	133.31	139.09	135.8	148.74			125.03	119.96	134.19	129.36	128.62	132.55	135.41	131.58	122.82
	48	127.97	131.19	134.57	142.8	131.17	133.69	138.22	140.31			137.84	126.09	127.48	132.58	142.08	137.31	132.2	122.15			147.22	141.13	135.14	133.87	135.44	132.09	140.83	137.18	149			126.72	120.09	133.63	129.21	128.25	132.94	135.74	130.49	121.73
	49	128.45	130.42	133.89	139.9	130.19	132.92	136.72	138.79			137.06	125.75	128.24	134.28	141.89	138.71	130.78	121.65			148.52	142.6	134.25	134.96	135.4	130.86	138.42	137.92	149.23			125.37	119.45	132.53	129.64	127.86	132.35	134.94	130.48	122.39
	50	128.57	129.49	134.58	140.46	128.85	131.59	137.39	139.16			139.74	125.16	128.31	133.03	141.39	132.46	130.08	122.08			147.02	141.22	133.96	133.66	134.6	129.55	139.66	138.1	149.71			124.26	119.36	134.67	129.34	127.54	131.67	135.17	131.28	121.91
	51	127.73	129.69	136.53	141.44	128.12	132.4	137.08	139.4			137.2	126.86	126.89	133.09	142.14	134.34	129.6	122.15			147.34	142.32	137.05	134.24	134.96	125.37	139.81	137.38	148.64			125.26	119.22	133.68	128.68	127.01	132.46	134.97	132.65	121.09
	52	127.21	129.64	133.77	140.6	129.5	132.65	136.39	139.57			136.46	123.43	128.25	131.61	141.95	137.38	129.31	122.82			147.34	141.7	136.81	133.11	135.82	126.57	138.45	137.29	147.26			125.7	119.1	132.89	129.59	126.39	131.99	136.79	131.34	121.4
	53	126.59	129.08	133.46	138.85	129.97	132.51	136.63	139.58			136.18	121.94	126.09	132.34	141.86	138.97	129.39	122.72			144.72	142.79	137.07	132.62	134.93	129.01	138.54	138.11	149.6			126.23	118.65	133.18	127.56	127.23	132.14	135.91	132.54	120.92
	54	125.82	129.06	133.83	138.43	129.46	132.14	135.15	138.84			133.72	122.02	125.45	132.79	141.85	137.57	128.57	123.8			146.05	142.77	137.19	132.08	134.51	129.25	137.6	138	147.98			125.31	118.51	128.63	128.64	126.5	131.47	135.06	132.36	120.97
	55	126.52	129.05	134.15	139.15	129.51	132.68	135.08	139.57			132.56	121.22	124.9	130.37	141.97	139.47	128.75	122.48			147	141.41	135.62	132.81	134.32	130.32	138.4	137.41	148.36			124.74	118.27	132.41	128.02	126.32	132.1	136.03	131.99	120.16
	56	125.58	128.95	133.86	139.18	129.33	131.79	136.12	137.65			132.65	120.41	125.83	132.75	142.41	139.84	130.52	121.14			147.39	140.43	137.18	131.65	134.44	131.8	138.71	138.39	147.97			125.32	118.44	130.86	129.11	125.54	131.34	135.64	132.4	120.18
	57	125.73	129.25	132.36	139.71	129.31	130.95	135.27	136.3			132.66	121.92	123.56	131.82	142.93	139.91	129.01	123.16			146.43	141.75	136.36	132.81	132.55	131.61	138.26	136.64	147.94			125.92	116.59	131.65	129.06	125.73	132.44	135.16	131.35	121.21
	58	125.44	128.48	132.17	140.57	129.62	130.56	137.46	137.95			134.31	122.91	122.57	131.42	142.54	139.35	129.72	121.68			146.18	143.13	136.75	131.23	131.42	130.37	139.21	138.1	148.06			126.23	117.18	132.6	129.73	125.14	131.25	135.61	131.82	122.52
	59	123.88	128.66	132.69	137.68	128.74	130.45	136.16	138.56			134.08	123.77	125.5	133.3	143.06	140.95	129.57	121.76			148.17	143.15	135.6	131.17	133.18	129.02	138.17	138.32	147.59			122.64	118.44	133.15	130.43	126.45	131.43	135.72	130.45	121.87
	60	123.75	128.29	133.63	136.79	127.18	130.63	135.78	136.96			133.22	125.09	123.68	131.27	142.51	142.8	128.85	123.41			146.23	143.46	135.42	131.45	131.23	130.11	137.9	136.64	148.47			124.08	116.42	132.35	130.75	124.76	131.6	136.21	130.54	121.95

## Sheet: Fig 3p
	Veh + Sal	Veh + Ro-25	PF4 + Sal	PF4 + Ro-25
	126.08	134.8	146.72	125.06
	129.06	123.16	142.19	118.2
	133.73	125.55	136.27	132.37
	139.35	132.16	132.44	129.17
	129.05	142.24	133.81	126.24
	131.67	138.46	129.36	131.81
	136.23	129.4	138.61	135.66
	138.5	122.47	137.67	131.7
			148.32	121.29
