# Supplementary material for: Platelet factors are induced by longevity factor klotho and enhance cognition in young and aging mice
Source: Nat Aging. 2023 Aug 16;3(9):1067–78. doi: 10.1038/s43587-023-00468-0 (PMC10501899; doi:10.1038/s43587-023-00468-0)
Supplement: Supplementary file 6 — Statistical source data. [file 43587_2023_468_MOESM6_ESM.xlsx]

## Sheet: Fig 4b
	Young	Young	Aging	Aging
	Veh	mPF4	Veh	mPF4
	26.95	33.73	30.08	19.53
	23.82	40.86	25.4	21.03
	33.75	25.28	17.22	15.73
	25.3	17.25	19.4	11.6
	23.13	24.13	17.91	9.1
	37.52	34.48	12.58	31.92
	24.98	32.03	19.18	16.7
	39.09	20.53	3.75	28.63
	17.3	32.34	22.51	41.11
	25.01	13.35	18.5	17.98
	30.48	31.26	8.38	9.67
	30.26	31.53	11.46	30.65
	12.48	16.45	20.28	39.32
	14.98	32.34	15.9	14.83
	30.68	26.06	12.63	22.43
	25.36	40.34
	16.89	35.83

## Sheet: Fig 4c
	Young	Young	Aging	Aging
	Veh	mPF4	Veh	mPF4
	2324	1874	1582	1582
	1793	1735	1609	1648
	2041	1652	1809	1289
	2147	1742	2064	1933
	2144	1684	2103	1405
	1715	2196	1801	2477
	2273	1826	1825	1628
	2157	1766	1753	1843
	2277	2209	2375	1707
	2634	2236	1495	1709
	2255	2010	1869	1699
	1590	2006	1424	1797
	2260	1926	1644	1650
	2320	1754	1678	1889
	1791	1991
	2058	2277
	1685	1650
	2531	2095

## Sheet: Fig 4d
Day	Veh													mPF4
1	36.62	42.76	60.06	60.06	60.06	41.34	60.06	57.01	37.39	45.75	60.06	60.06	30.83	60.06	60.06	60.06	60.06	60.06	39.09	60.06	60.06	44.06	44.28	41.68	45.5
2	37.32	60.06	37.42	60.06	60.06	60.06	35.12	37.02	21.09	44.64	42.76	60.06	40.79	34.8	59.56	60.06	21.37	60.06	29.58	47.13	34.55	60.06	44.49	38.84	34.2
3	39.89	41.07	35.7	60.06	60.06	60.06	40.49	37.09	45.41	17.23	16.37	41.22	51.1	35.19	35.47	52.77	48.52	56.61	44.43	34.99	17.9	47.86	60.06	38.32	11.43
4	33.03	57.84	30	38	40.36	60.06	21.12	41.98	34.77	60.06	26.91	9.56	60.06	13.35	28.95	60.06	33.58	17.53	33.07	60.06	4.92	15.73	53.12	27.48	24.21
5	42.41	29.58	17.18	51.02	39.61	22.27	60.06	39.47	42.76	52.4	60.06	6.47	60.06	42.64	13.93	52.55	15.85	9.68	34.48	21.97	15.63	32.63	28.56	17.53	37.95
1	39.61	39.91	38.94	46.06	30.1	27.81	29.92	47.56	41.92	47.16	53.21	30.94	59.37	31.91	32.98	26.05	25.74	35.52	36.09	16.84	48.83	34.87	18.27	35.98	43.81
2	34.48	40.11	60.06	29.54	37.6	14.61	24.95	39.12	59.08	44.06	25.35	51.55	34.86	18.2	48.06	27.76	17.02	15.99	49.36	16.92	35.15	19.55	15.72	45.97	32.49
3	23.97	42.69	48.69	27.04	37.14	15.34	32.88	32.93	41.29	51.15	15.04	34.02	32.05	9.57	30.49	26.98	12.39	15.5	31.26	8.9	50.13	34.26	24.72	51.14	41.83

## Sheet: Fig 4e
	Veh Tar	Veh Other	mPF4 Tar	mPF4 Other
	30.81	23.1	29.86	23.41
	19.8	26.77	22.13	25.99
	41.32	19.59	46.38	17.91
	10.12	29.99	22.02	26.03
	40.26	19.95	42.82	19.09
	34.53	21.86	35.04	21.69
	26.58	24.51	33.81	22.1
	13.68	28.81	42.49	19.2
	16.24	27.95	45.93	18.06
	5.56	31.51	24.64	25.15
	21.08	26.34	23.69	25.47
	43.27	18.94	23.8	25.43
	23.75	25.45

## Sheet: Fig 4f
	Veh	mPF4
	1.23322	1.32957
	0.792463	0.985416
	1.65394	2.06492
	0.405137	0.980467
	1.61164	1.90647
	1.38236	1.55983
	1.06404	1.50537
	0.547603	1.89161
	0.65	2.04512
	0.222603	1.09683
	0.843666	1.05475
	1.73185	1.05969
	0.950515

## Sheet: Fig 4g
Day	Veh													mPF4
1	59.34	54.19	59.21	59.25	59.53	47.19	48.89	54.41	53.99	50.12	51.74	59.27		47.49	59.53	59.39	50.59	58.99	47.61	55.51	47.47	48.5	52.58	59.63	52.93
2	60.06	32.07	60.06	42.85	43.64	38.62	60.06	48.35	50.89	43.25	47.15	60.06		54.35	20.62	44.09	57.22	27.95	55.51	49.29	54.07	54.61	60.06	23.88	35.47
3	42.63	28.35	55.05	55.41	60.06	31.25	60.06	41.88	47.9	22.23	60.06	31.29		37.58	26.75	29.36	43.99	46.73	35.79	28.35	46.96	36.88	35.42	23.8	14.75

## Sheet: Fig 4h
	Veh Tar	Veh Other	mPF4 Tar	mPF4 Other
	30.25	23.28	8.56	30.51
	28.81	23.76	45.27	18.28
	24.02	25.36	26.42	24.56
	29.7	23.47	12.73	29.12
	16.85	27.75	54.22	15.29
	19.96	26.71	37.26	20.95
	27.86	24.08	42.71	19.13
	33.98	22.04	37.48	20.87
	27.97	24.04	41.99	19.37
	25.03	25.03	49.72	16.79
	43.1	19	32.14	22.65
			41.32	19.59

## Sheet: Fig 4i
	Veh	mPF4
	1.22438	0.399683
	1.16587	2.11261
	0.972303	1.23279
	1.20188	0.594334
	0.168803	2.53046
	0.681963	1.73888
	0.808	1.99322
	1.1276	1.74927
	1.37518	1.95949
	1.1321	2.32024
	1.01282	1.50011
	1.7443	1.92834

## Sheet: Fig 4j
	Young	Young	Aging	Aging
	Veh	mPF4	Veh	mPF4
	2.07	1.49	0.656	0.254
	0.84	1.63	0.658	1.35
	1.78	1.62	0.444	1.529
	2.36	1.81	0.798	0.595
	0.89	1.39	0.404	1.865
	1.84	1.92	0.554	1.17
	1.98	1.38	1.121	1.267
	0.92	1.98	0.306	1.496
	2.28	1.7	1.06	1.123
	2.78	1.56	1.156	1.291
	0.93	1.73	0.428	0.887
	2.6		0.82	1.063

## Sheet: Fig 4k
	Young	Young		Aging	Aging
	Veh	mPF4		Veh	mPF4
	1.82	1.47		0.59	0.24
	0.43	0.88		0.52	1.51
	1.13	1.26		0.39	1.1
	1.63	1.55		0.97	0.87
	0.37	1.62		0.41	1.67
	1.53	1.01		0.79	1.36
	0.49	1.56		1.1	1.49
	1.39	1.01		0.19	1.38
	0.54	1.81		1.17	1.18
	1.09	1.57		1.11	1.38
	2.2	1.38		0.49	0.78
	0.55	1.82		0.83	1.06
	2.08

[truncated: 2 more sheets: Fig 4m, Fig 4o]
