# Supplementary material for: Platelet factors are induced by longevity factor klotho and enhance cognition in young and aging mice
Source: Nat Aging. 2023 Aug 16;3(9):1067–78. doi: 10.1038/s43587-023-00468-0 (PMC10501899; doi:10.1038/s43587-023-00468-0)
Supplement: Supplementary file 7 — Statistical source data. [file 43587_2023_468_MOESM7_ESM.xlsx]

## Sheet: Ex Fig 2b
	Veh	Klotho
	6	4
	5	4
	4	5
	3	5
		4

## Sheet: Ex Fig 2c
	Veh	Klotho
	7.7	6.6
	6.7	6.6
	7.3	6.1
	6.3	5.7
	5.8	6.2

## Sheet: Ex Fig 2d
	Veh	Klotho
	141	204
	194	185
	197	182
	102	201
	193	153

## Sheet: Ex Fig 2e
	Veh	Klotho
	165.951	102.946
	90.945	100.696
	140.449	160.326
	150.95	154.325
	214.706	166.326
