# Supplementary material for: Platelet factors are induced by longevity factor klotho and enhance cognition in young and aging mice
Source: Nat Aging. 2023 Aug 16;3(9):1067–78. doi: 10.1038/s43587-023-00468-0 (PMC10501899; doi:10.1038/s43587-023-00468-0)
Supplement: Supplementary file 8 — Statistical source data. [file 43587_2023_468_MOESM8_ESM.xlsx]

## Sheet: Ex Fig 3c
	Resting	12.5pM Klotho	25pM Klotho	50pM Klotho	1uM ADP	1uM ADP + 50pM Klotho
	1	0.964	1.147	1.082	1.475	1.231
	1	0.788	0.971	1.268	1.229	1.34
	1	1.007	1.179	0.917	1.25	1.355
	1	0.913	0.941	1.066	1.191	1.148
	1	0.94	1.296	1.133	1.621	1.4
	1		1.241	1.181
	1		1.03	1.242
	1		1.071	0.974
	1		0.946	1.069
	1		1.058	0.892
	1		0.89	1.142
	1		1.267
