# Supplementary material for: Platelet factors are induced by longevity factor klotho and enhance cognition in young and aging mice
Source: Nat Aging. 2023 Aug 16;3(9):1067–78. doi: 10.1038/s43587-023-00468-0 (PMC10501899; doi:10.1038/s43587-023-00468-0)
Supplement: Supplementary file 9 — Statistical source data. [file 43587_2023_468_MOESM9_ESM.xlsx]

## Sheet: Ex Fig 4
	CTL-Veh	CTL-Klotho	ASA/CPG-Veh	ASA/CPG-Klotho
	32.98	27.03	27.14	24.19
	36.48	32.76	57	31.09
	23.97	27.86	32.76	39.6
	35.42	37.98	34.81	51.38
	37.7	52.05	23.97	40.49
	35.59	31.31	36.04	41.32
	47.38	23.25	25.58	29.08
	34.26	43.43	33.2	40.65
	32.92	45.55	51.83	45.27
	45.55	34.26	27.25	48.72
	35.81	39.43	13.68	28.64
	41.26	43.21
	45.1	37.2
		26.03
