# Supplementary material for: Platelet factors are induced by longevity factor klotho and enhance cognition in young and aging mice
Source: Nat Aging. 2023 Aug 16;3(9):1067–78. doi: 10.1038/s43587-023-00468-0 (PMC10501899; doi:10.1038/s43587-023-00468-0)
Supplement: Supplementary file 10 — Statistical source data. [file 43587_2023_468_MOESM10_ESM.xlsx]

## Sheet: Ex Fig 5a
	CTL-Veh	CTL-Klotho	ASA/CPG-Veh	ASA/CPG-Klotho
	21.2	21.05	16.1	17.33
	16.09	16.58	19.6	12.49
	17.11	13.53	20.61	12.15
	15.9	16.39	15.93	19.63
	23.49	17.58	19.59	24.86
	19.47	16.89	15.33	21.41
	12.84	18.06	18.07	21.57
	18.03	20.94	18.41	14.42
	19.98	13.47	15.14	17.49
	15.3	16.32	20.93	18.22
	11.29	21.41	19.38
	21.16	16.32
	15.13	10.82
	21.86

## Sheet: Ex Fig 5b
	CTL-Veh	CTL-Klotho	ASA/CPG-Veh	ASA/CPG-Klotho
	12.95	6.56	11.18	10.96
	6.59	11.91	5.34	7.41
	7.14	11.44	11.23	9.08
	6.76	6.04	8.84	7.59
	9.41	6.64	6.91	3.65
	10.63	3.57	5.04	4.34
	5.89	8.14	7.04	4.5
	13.91	11.06	7.07	13.03
	9.36	4.09	8.74	8.78
	13.1	9.63	7.11	13.53
	5.71	8.99
	8.19	7.91
	9.14	15.75

## Sheet: Ex Fig 5c
	CTL-Veh	CTL-Klotho	ASA/CPG-Veh	ASA/CPG-Klotho
	21.65	20.31	12.12	21.48
	7.28	10.83	8.13	26.04
	22.25	11.88	26.5	16.88
	23.29	18.43	17.93	18.43
	17.95	18.93	16.93	19.21
	17.15	15.08	19.73	16.57
	16.63	15.48	19.4	22.81
	5.82	7.78	30.43	22.8
	12.1	17.68	14.45	11.28
	24.98	23.85	8.26	13.93
	17.93	17.45	17.73
	21.13	22.28	20.13
	21.22	24.46
	16.18	21.01

## Sheet: Ex Fig 5d
	CTL-Veh	CTL-Klotho	ASA/CPG-Veh	ASA/CPG-Klotho
	2018	1606	1840	2235
	2004	1708	1278	1827
	1925	1533	2019	1513
	1932	1659	1721	1571
	2074	1989	2170	2334
	1803	2200	589	1540
	1559	1978	1758	2233
	1830	2189	1979	1473
	1837	1811	1594	1347
	1623	1807	760	1926
	1907	1955
	1751	1688
	1282	1864
		1878
