# Supplementary material for: Platelet factors are induced by longevity factor klotho and enhance cognition in young and aging mice
Source: Nat Aging. 2023 Aug 16;3(9):1067–78. doi: 10.1038/s43587-023-00468-0 (PMC10501899; doi:10.1038/s43587-023-00468-0)
Supplement: Supplementary file 11 — Statistical source data. [file 43587_2023_468_MOESM11_ESM.xlsx]

## Sheet: Ex Fig 6
	PF4 levels	0.1mM ADP	10mM ADP
	3.41168	0.636373
	6.27935	1.82616
	5.56183	1.27067
	4.35447	0.809671
	7.30181		1.02059
	6.32461		1.42084
	6.2516		1.58439
	24.1008		2.4945
