# Supplementary material for: Platelet factors are induced by longevity factor klotho and enhance cognition in young and aging mice
Source: Nat Aging. 2023 Aug 16;3(9):1067–78. doi: 10.1038/s43587-023-00468-0 (PMC10501899; doi:10.1038/s43587-023-00468-0)
Supplement: Supplementary file 12 — Statistical source data. [file 43587_2023_468_MOESM12_ESM.xlsx]

## Sheet: Ex Fig 7a
	Young-Veh	Young-mPF4	Aging-Veh	Aging-mPF4
	0.502	1.057	0.724	1.325
	1.601	1.453	0.727	0.27
	0.648	1.669	0.563	1.431
	1.373	1.562	0.49	2.055
	1.825	1.586	0.881	1.621
	0.823	2.001	0.446	0.631
	0.69	1.577	1.644	1.978
	0.297	1.762	0.612	1.555
	0	1.358	1.237	1.24
	1.401	1.876	0.338	1.343
	1.421	2.038	1.169	1.587
	1.527	1.341	1.276	1.191
	0.711	1.928	0.472	1.369
	1.763	1.656	0	1.289
	0.323	1.523	0.905	0.941
	2.146	1.69		1.127
	0.719	1.631
	2.007	1.77

## Sheet: Ex Fig 7b
	Young-Veh	Young-mPF4	Aging-Veh	Aging-mPF4
	0.36	1.47	0.59	0.27
	0.24	1.26	0.52	0.24
	1.63	1.35	0.91	1.51
	0.37	1.55	0.39	1.15
	1.53	1.01	0.97	1.1
	0.54	1.75	0.41	0.87
	0.42	1.01	1.23	1.67
	0.43	0.88	0.79	1.35
	1.39	1.82	1.1	1.36
	0.55	1.57	0.19	1.49
	1.82	1.77	1.17	1.38
	1.13	1.72	1.11	1.18
	0.62	1.62	0.49	1.38
	0.49	1.56	0.83	1.2
	1.09	2.14		0.78
	2.2	1.81		1.06
	2.08	1.38
		1.77
