# Supplementary material for: Platelet factors are induced by longevity factor klotho and enhance cognition in young and aging mice
Source: Nat Aging. 2023 Aug 16;3(9):1067–78. doi: 10.1038/s43587-023-00468-0 (PMC10501899; doi:10.1038/s43587-023-00468-0)
Supplement: Supplementary file 13 — Statistical source data. [file 43587_2023_468_MOESM13_ESM.xlsx]

## Sheet: Ex Fig 8b
	Veh				hPF4 HEK293				hPF4 hPlatelet
	Day1	Day2	Day3		Day1	Day2	Day3		Day1	Day2	Day3
	42.48	17.92	60		7.97	12.81	36.44		5.61	15.78	30.86
	43.78	60	60		26.63	20.92	21.22		17.58	46.08	30.23
	12.61	13.78	20.15		21.79	60	10.51		21.76	60	12.61
	6.07	53.75	56.46		17.58	31.7	23.29		21.12	18.18	51.05
	30.93	60	49.08		7.57	37.7	13.78		30.1	13.98	17.05
	10.48	60	13.51		22.56	34.3	37.8		8.64	23.06	23.69
	37.47	31.46	18.35		7.84	17.55	10.81		18.62	28.6	32.83
	21.29	40.77	60		3.84	19.95	5.61		11.34	14.31	3.84
	28.26	6.07	8.38		13.95	10.88	9.98		26.49	9.44	40.27
	34.37	53.69	60		8.07	38.44	32.2		13.38	30.83	10.38
	26.33	16.12	10.91		37.07	9.24	60		12.08	39.01	9.44
	6.54	6.01	31.06		7.74	51.99	31.03		16.25	58.26	14.75
	25.96	60	21.25			14.85	14.65		14.35	23.89	18.72

## Sheet: Ex Fig 8c
	Veh		hPF4 HEK293		hPF4 hPlatelet
	Target	Other	Target	Other	Target	Other
	22.02	26.03	46.66	17.81	48.94	17.05
	23.63	25.49	20.97	26.38	47.44	17.55
	27.81	24.1	45.43	18.22	29.81	23.43
	7.84	30.75	36.65	21.15	51.22	16.29
	32.25	22.62	35.26	21.61	26.3	24.6
	20.69	26.47	29.14	23.65	45.38	18.24
	52.11	16	23.19	25.64	14.29	28.6
	27.81	24.1	52.16	15.98	31.14	22.99
	33.03	22.36	59.39	13.57	33.48	22.21
	21.41	26.23	27.42	24.23	33.64	22.15
	10.9	29.73	44.6	18.5	29.53	23.52
	43.71	18.8	52.83	15.76	31.31	22.93
	46.32	17.93			29.59	23.5
	23.3	25.6

## Sheet: Ex Fig 8d
	Veh		hPF4 HEK293		hPF4 hPlatelet
	0.927679		0.451172		0.4903
	0.908434		0.668271		0.504678
	0.858896		0.461558		0.673767
	1.09589		0.535782		0.468445
	0.80615		0.547435		0.707413
	0.94336		0.599113		0.524521
	0.570221		0.649525		0.822439
	0.858896		0.404813		0.661114
	0.796884		0.343762		0.638684
	0.934806		0.613806		0.636959
	1.05954		0.468651		0.676355
	0.67001		0.39924		0.659389
	0.639004				0.67578
	0.912354
