# Supplementary material for: Platelet factors are induced by longevity factor klotho and enhance cognition in young and aging mice
Source: Nat Aging. 2023 Aug 16;3(9):1067–78. doi: 10.1038/s43587-023-00468-0 (PMC10501899; doi:10.1038/s43587-023-00468-0)
Supplement: Supplementary file 14 — Statistical source data. [file 43587_2023_468_MOESM14_ESM.xlsx]

## Sheet: Ex Fig 9i
	age	treatment	RNA score	Working memory score
	Aging	PF4	-6.49957	-1.71
	Aging	PF4	-6.3819	0.662
	Aging	PF4	-6.39122	-0.052
	Aging	PF4	-6.43989	-0.501
	Aging	PF4	-6.43131	-0.166
	Aging	PF4	-6.34088	0.724
	Aging	PF4	-6.35511	-1.06
	Aging	PF4	-6.2339	1.367
	Aging	PF4	-6.12102	0.038
	Aging	PF4	-6.37305	0.223
	Aging	Veh	-6.55619	-0.892
	Aging	Veh	-6.48298	-1.588
	Aging	Veh	-6.37252	-0.09
	Aging	Veh	-6.33765	0.102
	Aging	Veh	-6.51618	-0.887
	Aging	Veh	-6.55266	-0.566
	Aging	Veh	-6.45186	-1.314
	Aging	Veh	-6.52011	-1.094
	Aging	Veh	-6.49847	-0.61
	Aging	Veh	-6.58156	-1.393
	Aging	Veh	-6.54034	0.032
	Aging	Veh	-6.47878	-1.346
	Young	PF4	-6.10025	0.978
	Young	PF4	-6.26516	0.66
	Young	PF4	-6.3446	-0.292
	Young	PF4	-6.24065	0.786
	Young	PF4	-6.27119	0.847
	Young	PF4	-6.31108	0.645
	Young	PF4	-6.08035	0.546
	Young	PF4	-6.29427	1.277
	Young	PF4	-6.36989	0.219
	Young	PF4	-6.25817	0.249
	Young	PF4	-6.20058	1.182
	Young	PF4	-6.29059	0.421
	Young	Veh	-6.42296	-0.915
	Young	Veh	-6.26652	0.555
	Young	Veh	-6.32075	-1.029
	Young	Veh	-6.29423	0.363
	Young	Veh	-6.21185	0.979
	Young	Veh	-6.24763	0.687
	Young	Veh	-6.25415	0.277
	Young	Veh	-5.99577	1.091
	Young	Veh	-6.27957	-0.954
	Young	Veh	-6.32569	-0.901
	Young	Veh	-6.30319	1.42
	Young	Veh	-6.32397	-2.196
	Young	Veh	-6.20401	1.669

## Sheet: Ex Fig 9j
	age	treatment	RNA score
	Aging	PF4	-6.49957
	Aging	PF4	-6.3819
	Aging	PF4	-6.39122
	Aging	PF4	-6.43989
	Aging	PF4	-6.43131
	Aging	PF4	-6.34088
	Aging	PF4	-6.35511
	Aging	PF4	-6.2339
	Aging	PF4	-6.12102
	Aging	PF4	-6.37305
	Aging	Veh	-6.55619
	Aging	Veh	-6.48298
	Aging	Veh	-6.37252
	Aging	Veh	-6.33765
	Aging	Veh	-6.51618
	Aging	Veh	-6.55266
	Aging	Veh	-6.45186
	Aging	Veh	-6.52011
	Aging	Veh	-6.49847
	Aging	Veh	-6.58156
	Aging	Veh	-6.54034
	Aging	Veh	-6.47878
	Young	PF4	-6.10025
	Young	PF4	-6.26516
	Young	PF4	-6.3446
	Young	PF4	-6.24065
	Young	PF4	-6.27119
	Young	PF4	-6.31108
	Young	PF4	-6.08035
	Young	PF4	-6.29427
	Young	PF4	-6.36989
	Young	PF4	-6.25817
	Young	PF4	-6.20058
	Young	PF4	-6.29059
	Young	Veh	-6.42296
	Young	Veh	-6.26652
	Young	Veh	-6.32075
	Young	Veh	-6.29423
	Young	Veh	-6.21185
	Young	Veh	-6.24763
	Young	Veh	-6.25415
	Young	Veh	-5.99577
	Young	Veh	-6.27957
	Young	Veh	-6.32569
	Young	Veh	-6.30319
	Young	Veh	-6.32397
	Young	Veh	-6.20401

## Sheet: Ex Fig 9l
	Young	Young	Aging	Aging
	Veh	mPF4	Veh	mPF4
	11.2406	11.2706	11.5989	11.5677
	11.2245	11.2748	11.7322	11.5077
	11.3352	11.3099	11.6527	11.5378
	11.2484	11.1823	11.5423	11.4948
	11.4373	11.2602	11.6489	11.3811
	11.2368	11.2311	11.5762	11.4289
	11.2014	11.3595	11.7068	11.467
	11.1904	11.2574	11.6192	11.4305
	11.3193	11.3184	11.6337	11.4583
	11.2962	11.3833	11.5898	11.463
	11.3399	11.1941	11.663
	11.392	11.4013	11.7525
	11.3438

## Sheet: Ex Fig 9m
	Young	Young	Aging	Aging
	Veh	mPF4	Veh	mPF4
	9.52376	9.71851	9.869	9.69259
	9.63973	9.65728	10.0161	9.61464
	9.58566	9.69607	10.0833	9.76852
	9.63233	9.57331	9.78585	9.7362
	9.78962	9.49047	9.83683	9.74813
	9.50807	9.59326	9.64043	9.59885
	9.57788	9.55171	9.62713	9.59317
	9.55512	9.4825	9.79865	9.5921
	9.46477	9.63668	9.86881	9.52498
	9.63022	9.7191	9.92503	9.60745
	9.60116	9.63729	9.94785
	9.66551	9.72881	10.0977
	9.54352

## Sheet: Ex Fig 9n
	Young	Young	Aging	Aging
	Veh	mPF4	Veh	mPF4
	10.6417	10.7359	11.0896	11.0131
	10.5514	10.639	11.179	10.9885
	10.8618	10.9461	11.1038	10.8174
	10.7795	10.6744	11.0184	10.9034
	10.8088	10.6155	11.0332	10.9783
	10.7002	10.6473	10.9057	10.9483
	10.6766	10.78	10.9637	10.8868
	10.6178	10.6937	11.1375	10.7777
	10.6936	10.8853	10.9771	10.6126
	10.8023	10.9159	11.0904	10.8264
	10.7991	10.7805	11.1295
	10.858	10.7676	11.177
	10.7451
